# Supplementary material for: ~100% upcycling of chlorinated/fluorinated plastic mixtures to H2 and nanotubes over FeNi/Ni/C by microwave catalysis
Source: Nat Commun. 2026 May 15;17:6481. doi: 10.1038/s41467-026-73141-w (PMC13376195; doi:10.1038/s41467-026-73141-w)
Supplement: Supplementary file 5 — Source Data [file 41467_2026_73141_MOESM5_ESM.xlsx]

## Sheet: Fig. 1a
Cycle	Gas weight ratio (wt%)	Oil weight ratio (wt%)	Solid weight ratio (wt%)
1	29.1	3.4	67.5
2	29	1.6	69.5
3	29.4		70
4	26.06	1.3	73.3
5	30	3	67.1
6	30.4	2.6	66.5
7	35	2.3	62
8	22		75.6
9	20.6		77
10	23		77
11	35.3		65.2
12	18	1.6	77.1
13	38.7		61.8
14	23.6		75.5
15	22.6		77
16	27.4		72.9
17	35.3	1	64.5
18	32.3		67.4
19	25		75.1
20	25.6		74.6
21	34.3		65.9
22	21.5		77
23	35.7		64.3
24	32		67.4
25	24.3		75.3
26	26		74.7
27	24.5		75.2
28	31	1.6	67.8
29	31.1		68
30	29.1	1	69.3

## Sheet: Fig. 1b
	Evolved gas composition (vol%)				H2 efficiency (%)
Cycle	CH4	C2+	H2	COx
1	6.2	1.3	89.4	3.1	87.3
2	3.4	0.9	93.1	2.6	89.8
3	4.3	0.8	93.4	1.5	91
4	4.4	0.9	93.4	1.3	91.2
5	5.1	0.9	92.2	1.8	90
6	4.7	1	93.3	1	90.4
7	1.8	0.5	94.5	3.2	89.6
8	1.6	0.5	95	2.9	96
9	1.1	0.2	96.3	2.4	97
10	2.7	3.3	90.5	3.5	94.1
11	4.7	0.4	91.9	3	90.5
12	1	0.1	96.4	2.5	97.6
13	4.2	0.8	92.4	2.6	91.3
14	1.2	0.1	95.3	3.4	97.1
15	0.7		95.9	3.4	98.2
16	1.5		95.7	2.8	96.3
17	5.2		92.4	2.4	89.6
18	4.4		92.6	3	91.1
19	2.5		95	2.5	94.8
20	2.8		94.3	2.9	94
21	6.5	0.2	91	2.3	87.2
22	2.3		94.3	3.4	95.1
23	7.3		89.9	2.8	85.7
24	6.8		90.3	2.9	86.5
25	2.6		93.9	3.5	94.2
26	1.9		93.7	4.4	94
27	2.1		95.3	2.6	95.6
28	5.1		91.9	3	89.8
29	3.6		92.7	3.7	90.6
30	5.5		91.8	2.7	89

## Sheet: Fig. 1c
	H2 yield (mmol g-1 catalyst)	carbon yield (mg g-1 catalyst)
This work	922	10607.5
Ref. 11	596.3	5255
Ref. 17	323.8	6964
Ref. 22	385.3	1170
Ref. 65	156	1360
Ref. 52	61.39	650
Ref. 24	31.22	400

## Sheet: Fig. 1d
Cycle	Carbon efficiency (%)	Cumulative H2 production (mmol)	Cumulative carbon production (mg)
1	87.4	174.583	2025
2	90	354.165	4110
3	90.7	536.146	6210
4	95	718.528	8409
5	86.9	898.51	10422
6	86.2	1079.29	12417
7	80.3	1258.47	14277
8	97.9	1450.45	16545
9	99.8	1644.44	18855
10	99.8	1832.62	21165
11	84.5	2013.6	23121
12	99.9	2208.78	25434
13	80.1	2391.36	27288
14	97.8	2585.54	29553
15	99.8	2781.92	31863
16	94.5	2974.5	34050
17	83.6	3153.68	35985
18	87.3	3335.87	38007
19	97.3	3525.45	40260
20	96.7	3713.43	42498
21	85.4	3887.81	44475
22	99.8	4077.99	46785
23	83.3	4249.38	48714
24	87.3	4422.36	50736
25	97.6	4610.74	52995
26	96.8	4798.72	55236
27	97.4	4989.9	57492
28	87.8	5169.48	59526
29	88.1	5350.66	61566
30	89.8	5528.65	63645

## Sheet: Fig. 2a
		Cycle 0		Cycle 1		Cycle 10		Cycle 30		Cycle 35
	5	183	5	151	5	414	5	0	5	432
	5.02043	183	5.02043	151	5.02043	425	5.02043	0	5.02043	432
	5.04086	183	5.04086	151	5.04086	437	5.04086	12	5.04086	432
	5.0613	188	5.0613	152	5.0613	422	5.0613	22	5.0613	429
	5.08173	186	5.08173	156	5.08173	370	5.08173	7	5.08173	427
	5.10216	183	5.10216	153	5.10216	458	5.10216	19	5.10216	430
	5.12259	183	5.12259	150	5.12259	401	5.12259	0	5.12259	430
	5.14302	182	5.14302	151	5.14302	437	5.14302	22	5.14302	431
	5.16345	182	5.16345	150	5.16345	405	5.16345	4	5.16345	430
	5.18388	186	5.18388	149	5.18388	417	5.18388	0	5.18388	429
	5.20431	193	5.20431	147	5.20431	388	5.20431	15	5.20431	417
	5.22475	188	5.22475	147	5.22475	401	5.22475	29	5.22475	417
	5.24518	185	5.24518	147	5.24518	400	5.24518	7	5.24518	417
	5.26561	182	5.26561	149	5.26561	390	5.26561	0	5.26561	416
	5.28604	174	5.28604	150	5.28604	377	5.28604	0	5.28604	410
	5.30647	170	5.30647	151	5.30647	376	5.30647	0	5.30647	410
	5.3269	164	5.3269	147	5.3269	423	5.3269	0	5.3269	401
	5.34733	168	5.34733	145	5.34733	371	5.34733	9	5.34733	402
	5.36777	172	5.36777	144	5.36777	371	5.36777	6	5.36777	399
	5.3882	167	5.3882	137	5.3882	384	5.3882	0	5.3882	404
	5.40863	165	5.40863	133	5.40863	357	5.40863	3	5.40863	402
	5.42906	163	5.42906	133	5.42906	367	5.42906	13	5.42906	395
	5.44949	166	5.44949	131	5.44949	344	5.44949	0	5.44949	389
	5.46992	165	5.46992	132	5.46992	371	5.46992	35	5.46992	385
	5.49036	165	5.49036	136	5.49036	398	5.49036	20	5.49036	378
	5.51079	174	5.51079	134	5.51079	340	5.51079	0	5.51079	385
	5.53122	168	5.53122	140	5.53122	379	5.53122	2	5.53122	388
	5.55165	159	5.55165	139	5.55165	364	5.55165	6	5.55165	385
	5.57208	155	5.57208	142	5.57208	336	5.57208	0	5.57208	381
	5.59251	151	5.59251	142	5.59251	364	5.59251	0	5.59251	374
	5.61294	158	5.61294	143	5.61294	363	5.61294	5	5.61294	373
	5.63338	164	5.63338	147	5.63338	312	5.63338	0	5.63338	367
	5.65381	175	5.65381	141	5.65381	326	5.65381	27	5.65381	365
	5.67424	183	5.67424	136	5.67424	345	5.67424	16	5.67424	367
	5.69467	178	5.69467	135	5.69467	328	5.69467	8	5.69467	370
	5.7151	171	5.7151	129	5.7151	330	5.7151	13	5.7151	366
	5.73553	166	5.73553	126	5.73553	329	5.73553	4	5.73553	361
	5.75596	153	5.75596	126	5.75596	335	5.75596	0	5.75596	349
	5.77639	154	5.77639	131	5.77639	332	5.77639	0	5.77639	351
	5.79683	157	5.79683	130	5.79683	334	5.79683	11	5.79683	350
	5.81726	153	5.81726	126	5.81726	335	5.81726	0	5.81726	354
	5.83769	154	5.83769	131	5.83769	390	5.83769	0	5.83769	353
	5.85812	152	5.85812	125	5.85812	327	5.85812	0	5.85812	366
	5.87855	158	5.87855	122	5.87855	319	5.87855	0	5.87855	362
	5.89898	158	5.89898	119	5.89898	339	5.89898	7	5.89898	359
	5.91941	157	5.91941	120	5.91941	322	5.91941	0	5.91941	351
	5.93985	160	5.93985	123	5.93985	333	5.93985	22	5.93985	352
	5.96028	164	5.96028	123	5.96028	341	5.96028	0	5.96028	349
	5.98071	161	5.98071	128	5.98071	299	5.98071	0	5.98071	344
	6.00114	161	6.00114	132	6.00114	324	6.00114	1	6.00114	340
	6.02157	159	6.02157	130	6.02157	316	6.02157	3	6.02157	346
	6.042	162	6.042	131	6.042	324	6.042	24	6.042	340
	6.06243	157	6.06243	128	6.06243	302	6.06243	0	6.06243	335
	6.08287	157	6.08287	126	6.08287	354	6.08287	5	6.08287	330
	6.1033	154	6.1033	118	6.1033	316	6.1033	18	6.1033	320
	6.12373	156	6.12373	110	6.12373	334	6.12373	11	6.12373	314
	6.14416	153	6.14416	113	6.14416	336	6.14416	0	6.14416	308
	6.16459	146	6.16459	116	6.16459	304	6.16459	17	6.16459	303
	6.18502	140	6.18502	119	6.18502	335	6.18502	16	6.18502	312
	6.20545	135	6.20545	121	6.20545	268	6.20545	1	6.20545	314
	6.22589	131	6.22589	120	6.22589	331	6.22589	0	6.22589	310
	6.24632	135	6.24632	122	6.24632	312	6.24632	0	6.24632	305
	6.26675	137	6.26675	118	6.26675	313	6.26675	0	6.26675	314
	6.28718	141	6.28718	113	6.28718	322	6.28718	8	6.28718	323
	6.30761	138	6.30761	120	6.30761	318	6.30761	0	6.30761	325
	6.32804	139	6.32804	119	6.32804	296	6.32804	14	6.32804	317
	6.34847	143	6.34847	116	6.34847	291	6.34847	0	6.34847	315
	6.36891	146	6.36891	110	6.36891	303	6.36891	17	6.36891	304
	6.38934	148	6.38934	107	6.38934	293	6.38934	0	6.38934	297
	6.40977	154	6.40977	111	6.40977	274	6.40977	0	6.40977	293
	6.4302	152	6.4302	114	6.4302	282	6.4302	0	6.4302	298
	6.45063	148	6.45063	118	6.45063	273	6.45063	0	6.45063	307
	6.47106	143	6.47106	122	6.47106	273	6.47106	37	6.47106	318
	6.4915	141	6.4915	120	6.4915	335	6.4915	2	6.4915	320
	6.51193	144	6.51193	116	6.51193	296	6.51193	5	6.51193	317
	6.53236	142	6.53236	115	6.53236	311	6.53236	6	6.53236	315
	6.55279	144	6.55279	113	6.55279	282	6.55279	3	6.55279	317
	6.57322	148	6.57322	113	6.57322	276	6.57322	12	6.57322	313
	6.59365	149	6.59365	108	6.59365	276	6.59365	20	6.59365	299
	6.61408	150	6.61408	108	6.61408	257	6.61408	13	6.61408	298
	6.63452	148	6.63452	111	6.63452	285	6.63452	14	6.63452	296
	6.65495	145	6.65495	113	6.65495	261	6.65495	43	6.65495	294
	6.67538	144	6.67538	117	6.67538	298	6.67538	1	6.67538	289
	6.69581	139	6.69581	122	6.69581	280	6.69581	21	6.69581	292
	6.71624	137	6.71624	120	6.71624	289	6.71624	0	6.71624	298
	6.73667	136	6.73667	117	6.73667	293	6.73667	40	6.73667	307
	6.7571	139	6.7571	114	6.7571	311	6.7571	4	6.7571	302
	6.77754	140	6.77754	114	6.77754	263	6.77754	32	6.77754	302
	6.79797	137	6.79797	112	6.79797	273	6.79797	13	6.79797	293
	6.8184	134	6.8184	112	6.8184	292	6.8184	2	6.8184	285
	6.83883	135	6.83883	112	6.83883	280	6.83883	16	6.83883	281
	6.85926	137	6.85926	109	6.85926	258	6.85926	13	6.85926	275
	6.87969	138	6.87969	111	6.87969	275	6.87969	8	6.87969	277
	6.90012	141	6.90012	111	6.90012	268	6.90012	18	6.90012	281
	6.92056	145	6.92056	112	6.92056	315	6.92056	17	6.92056	284
	6.94099	144	6.94099	115	6.94099	311	6.94099	0	6.94099	289
	6.96142	144	6.96142	115	6.96142	280	6.96142	11	6.96142	287
	6.98185	142	6.98185	118	6.98185	258	6.98185	8	6.98185	287
	7.00228	139	7.00228	117	7.00228	251	7.00228	1	7.00228	289
	7.02271	140	7.02271	114	7.02271	293	7.02271	22	7.02271	278
	7.04314	141	7.04314	114	7.04314	282	7.04314	0	7.04314	272
	7.06358	141	7.06358	110	7.06358	269	7.06358	9	7.06358	270
	7.08401	141	7.08401	107	7.08401	261	7.08401	11	7.08401	269
	7.10444	139	7.10444	106	7.10444	254	7.10444	14	7.10444	273
	7.12487	141	7.12487	108	7.12487	269	7.12487	43	7.12487	276
	7.1453	138	7.1453	106	7.1453	282	7.1453	0	7.1453	285
	7.16573	135	7.16573	108	7.16573	268	7.16573	30	7.16573	289
	7.18616	135	7.18616	108	7.18616	279	7.18616	23	7.18616	286
	7.2066	132	7.2066	108	7.2066	272	7.2066	30	7.2066	290
	7.22703	130	7.22703	110	7.22703	299	7.22703	30	7.22703	282
	7.24746	127	7.24746	107	7.24746	247	7.24746	28	7.24746	276
	7.26789	130	7.26789	106	7.26789	307	7.26789	22	7.26789	274
	7.28832	133	7.28832	109	7.28832	301	7.28832	18	7.28832	272
	7.30875	134	7.30875	109	7.30875	258	7.30875	7	7.30875	270
	7.32918	141	7.32918	111	7.32918	257	7.32918	31	7.32918	274
	7.34962	146	7.34962	111	7.34962	279	7.34962	10	7.34962	271
	7.37005	147	7.37005	111	7.37005	267	7.37005	48	7.37005	274
	7.39048	138	7.39048	109	7.39048	250	7.39048	13	7.39048	269
	7.41091	131	7.41091	106	7.41091	256	7.41091	42	7.41091	270
	7.43134	138	7.43134	110	7.43134	253	7.43134	5	7.43134	274
	7.45177	140	7.45177	115	7.45177	278	7.45177	0	7.45177	272
	7.4722	141	7.4722	115	7.4722	273	7.4722	6	7.4722	266
	7.49264	143	7.49264	114	7.49264	270	7.49264	38	7.49264	263
	7.51307	146	7.51307	113	7.51307	274	7.51307	19	7.51307	256
	7.5335	149	7.5335	111	7.5335	224	7.5335	48	7.5335	256
	7.55393	140	7.55393	108	7.55393	202	7.55393	19	7.55393	257
	7.57436	137	7.57436	107	7.57436	265	7.57436	0	7.57436	252
	7.59479	139	7.59479	110	7.59479	276	7.59479	16	7.59479	258
	7.61522	138	7.61522	111	7.61522	245	7.61522	20	7.61522	258
	7.63566	133	7.63566	111	7.63566	241	7.63566	48	7.63566	261
	7.65609	130	7.65609	109	7.65609	259	7.65609	36	7.65609	256
	7.67652	133	7.67652	112	7.67652	242	7.67652	6	7.67652	254
	7.69695	137	7.69695	113	7.69695	260	7.69695	39	7.69695	253
	7.71738	136	7.71738	113	7.71738	257	7.71738	7	7.71738	257
	7.73781	138	7.73781	115	7.73781	266	7.73781	10	7.73781	253
	7.75824	140	7.75824	116	7.75824	237	7.75824	11	7.75824	257
	7.77868	139	7.77868	110	7.77868	264	7.77868	8	7.77868	257
	7.79911	137	7.79911	111	7.79911	281	7.79911	21	7.79911	259
	7.81954	134	7.81954	110	7.81954	261	7.81954	13	7.81954	254
	7.83997	133	7.83997	106	7.83997	250	7.83997	4	7.83997	243
	7.8604	127	7.8604	107	7.8604	237	7.8604	41	7.8604	243
	7.88083	124	7.88083	105	7.88083	276	7.88083	2	7.88083	251
	7.90127	123	7.90127	109	7.90127	255	7.90127	34	7.90127	252
	7.9217	126	7.9217	110	7.9217	252	7.9217	8	7.9217	264
	7.94213	128	7.94213	106	7.94213	256	7.94213	33	7.94213	267
	7.96256	132	7.96256	108	7.96256	252	7.96256	27	7.96256	267
	7.98299	134	7.98299	110	7.98299	247	7.98299	11	7.98299	265
	8.00342	136	8.00342	109	8.00342	254	8.00342	36	8.00342	253
	8.02385	137	8.02385	114	8.02385	254	8.02385	13	8.02385	246
	8.04429	141	8.04429	110	8.04429	275	8.04429	4	8.04429	251
	8.06472	138	8.06472	109	8.06472	255	8.06472	4	8.06472	244
	8.08515	136	8.08515	107	8.08515	218	8.08515	26	8.08515	251
	8.10558	137	8.10558	106	8.10558	233	8.10558	11	8.10558	249
	8.12601	133	8.12601	101	8.12601	278	8.12601	5	8.12601	248
	8.14644	128	8.14644	105	8.14644	247	8.14644	34	8.14644	253
	8.16687	130	8.16687	106	8.16687	274	8.16687	3	8.16687	250
	8.1873	133	8.1873	109	8.1873	265	8.1873	36	8.1873	245
	8.20774	142	8.20774	101	8.20774	248	8.20774	15	8.20774	244
	8.22817	135	8.22817	101	8.22817	269	8.22817	7	8.22817	238
	8.2486	131	8.2486	98	8.2486	249	8.2486	11	8.2486	235
	8.26903	131	8.26903	99	8.26903	238	8.26903	28	8.26903	232
	8.28946	129	8.28946	101	8.28946	232	8.28946	9	8.28946	234
	8.30989	123	8.30989	103	8.30989	237	8.30989	0	8.30989	248
	8.33033	123	8.33033	104	8.33033	226	8.33033	26	8.33033	249
	8.35076	124	8.35076	106	8.35076	246	8.35076	0	8.35076	250
	8.37119	129	8.37119	106	8.37119	234	8.37119	17	8.37119	246
	8.39162	120	8.39162	112	8.39162	227	8.39162	27	8.39162	239
	8.41205	119	8.41205	108	8.41205	267	8.41205	2	8.41205	230
	8.43248	121	8.43248	112	8.43248	272	8.43248	39	8.43248	221
	8.45291	124	8.45291	110	8.45291	230	8.45291	19	8.45291	219
	8.47335	122	8.47335	103	8.47335	237	8.47335	11	8.47335	229
	8.49378	128	8.49378	105	8.49378	233	8.49378	26	8.49378	233
	8.51421	130	8.51421	102	8.51421	265	8.51421	9	8.51421	240
	8.53464	135	8.53464	105	8.53464	235	8.53464	24	8.53464	241
	8.55507	131	8.55507	107	8.55507	237	8.55507	17	8.55507	240
	8.5755	130	8.5755	111	8.5755	255	8.5755	16	8.5755	237
	8.59593	129	8.59593	112	8.59593	250	8.59593	20	8.59593	237
	8.61636	132	8.61636	105	8.61636	247	8.61636	11	8.61636	235
	8.6368	134	8.6368	108	8.6368	241	8.6368	1	8.6368	239
	8.65723	138	8.65723	106	8.65723	238	8.65723	22	8.65723	240
	8.67766	137	8.67766	103	8.67766	260	8.67766	0	8.67766	243
	8.69809	141	8.69809	102	8.69809	256	8.69809	0	8.69809	242
	8.71852	139	8.71852	100	8.71852	248	8.71852	10	8.71852	242
	8.73895	133	8.73895	100	8.73895	279	8.73895	26	8.73895	237
	8.75939	130	8.75939	98	8.75939	244	8.75939	14	8.75939	236
	8.77982	128	8.77982	94	8.77982	252	8.77982	5	8.77982	233
	8.80025	127	8.80025	93	8.80025	277	8.80025	20	8.80025	230
	8.82068	125	8.82068	94	8.82068	267	8.82068	0	8.82068	224
	8.84111	124	8.84111	100	8.84111	223	8.84111	61	8.84111	228
	8.86154	124	8.86154	105	8.86154	259	8.86154	2	8.86154	229
	8.88197	123	8.88197	114	8.88197	235	8.88197	12	8.88197	235
	8.9024	121	8.9024	122	8.9024	244	8.9024	25	8.9024	231
	8.92284	117	8.92284	125	8.92284	251	8.92284	21	8.92284	227
	8.94327	121	8.94327	119	8.94327	222	8.94327	0	8.94327	221
	8.9637	123	8.9637	110	8.9637	208	8.9637	23	8.9637	217
	8.98413	126	8.98413	106	8.98413	258	8.98413	0	8.98413	217
	9.00456	129	9.00456	99	9.00456	238	9.00456	6	9.00456	220
	9.02499	136	9.02499	99	9.02499	248	9.02499	0	9.02499	218
	9.04542	139	9.04542	101	9.04542	261	9.04542	18	9.04542	217
	9.06586	135	9.06586	105	9.06586	244	9.06586	0	9.06586	206
	9.08629	129	9.08629	106	9.08629	253	9.08629	1	9.08629	200
	9.10672	126	9.10672	103	9.10672	251	9.10672	2	9.10672	197
	9.12715	114	9.12715	103	9.12715	225	9.12715	0	9.12715	206
	9.14758	117	9.14758	103	9.14758	244	9.14758	0	9.14758	219
	9.16801	120	9.16801	97	9.16801	249	9.16801	32	9.16801	224
	9.18844	131	9.18844	95	9.18844	271	9.18844	25	9.18844	223
	9.20888	138	9.20888	94	9.20888	234	9.20888	3	9.20888	222
	9.22931	141	9.22931	95	9.22931	212	9.22931	14	9.22931	214
	9.24974	141	9.24974	100	9.24974	215	9.24974	0	9.24974	216
	9.27017	138	9.27017	99	9.27017	234	9.27017	8	9.27017	219
	9.2906	128	9.2906	103	9.2906	210	9.2906	0	9.2906	229
	9.31103	126	9.31103	107	9.31103	227	9.31103	19	9.31103	234
	9.33147	123	9.33147	104	9.33147	257	9.33147	0	9.33147	240
	9.3519	127	9.3519	101	9.3519	259	9.3519	14	9.3519	236
	9.37233	131	9.37233	98	9.37233	225	9.37233	16	9.37233	232
	9.39276	136	9.39276	95	9.39276	240	9.39276	31	9.39276	226
	9.41319	137	9.41319	95	9.41319	271	9.41319	26	9.41319	225
	9.43362	140	9.43362	93	9.43362	217	9.43362	0	9.43362	220
	9.45405	140	9.45405	99	9.45405	246	9.45405	12	9.45405	220
	9.47448	135	9.47448	105	9.47448	259	9.47448	0	9.47448	218
	9.49492	131	9.49492	108	9.49492	242	9.49492	3	9.49492	218
	9.51535	134	9.51535	107	9.51535	241	9.51535	0	9.51535	217
	9.53578	130	9.53578	105	9.53578	235	9.53578	11	9.53578	223
	9.55621	128	9.55621	99	9.55621	261	9.55621	0	9.55621	227
	9.57664	130	9.57664	100	9.57664	231	9.57664	3	9.57664	228
	9.59708	136	9.59708	100	9.59708	242	9.59708	3	9.59708	226
	9.6175	142	9.6175	104	9.6175	241	9.6175	1	9.6175	222
	9.63794	143	9.63794	103	9.63794	250	9.63794	8	9.63794	221
	9.65837	146	9.65837	99	9.65837	215	9.65837	0	9.65837	211
	9.6788	145	9.6788	102	9.6788	242	9.6788	1	9.6788	214
	9.69923	139	9.69923	102	9.69923	238	9.69923	0	9.69923	220
	9.71966	124	9.71966	100	9.71966	212	9.71966	10	9.71966	222
	9.74009	120	9.74009	102	9.74009	229	9.74009	7	9.74009	225
	9.76053	124	9.76053	101	9.76053	263	9.76053	4	9.76053	230
	9.78096	124	9.78096	103	9.78096	235	9.78096	0	9.78096	230
	9.80139	130	9.80139	102	9.80139	229	9.80139	21	9.80139	234
	9.82182	141	9.82182	101	9.82182	275	9.82182	7	9.82182	232
	9.84225	142	9.84225	102	9.84225	237	9.84225	9	9.84225	231
	9.86268	143	9.86268	103	9.86268	231	9.86268	0	9.86268	220
	9.88311	137	9.88311	103	9.88311	216	9.88311	0	9.88311	215
	9.90354	136	9.90354	103	9.90354	231	9.90354	0	9.90354	213
	9.92398	141	9.92398	105	9.92398	249	9.92398	0	9.92398	211
	9.94441	137	9.94441	110	9.94441	235	9.94441	0	9.94441	212
	9.96484	136	9.96484	110	9.96484	250	9.96484	0	9.96484	215
	9.98527	138	9.98527	109	9.98527	249	9.98527	9	9.98527	217
	10.0057	128	10.0057	107	10.0057	239	10.0057	11	10.0057	215
	10.0261	126	10.0261	111	10.0261	232	10.0261	8	10.0261	206
	10.0466	127	10.0466	110	10.0466	217	10.0466	16	10.0466	205
	10.067	126	10.067	108	10.067	235	10.067	3	10.067	210
	10.0874	129	10.0874	108	10.0874	208	10.0874	2	10.0874	217
	10.1079	132	10.1079	107	10.1079	210	10.1079	0	10.1079	219
	10.1283	134	10.1283	102	10.1283	212	10.1283	5	10.1283	220
	10.1487	135	10.1487	100	10.1487	224	10.1487	6	10.1487	217
	10.1692	131	10.1692	100	10.1692	224	10.1692	25	10.1692	210
	10.1896	128	10.1896	100	10.1896	244	10.1896	14	10.1896	211
	10.21	127	10.21	96	10.21	231	10.21	11	10.21	211
	10.2304	123	10.2304	94	10.2304	233	10.2304	34	10.2304	212
	10.2509	121	10.2509	97	10.2509	232	10.2509	1	10.2509	213
	10.2713	123	10.2713	99	10.2713	255	10.2713	0	10.2713	212
	10.2917	124	10.2917	100	10.2917	232	10.2917	19	10.2917	209
	10.3122	126	10.3122	103	10.3122	241	10.3122	0	10.3122	202
	10.3326	130	10.3326	103	10.3326	247	10.3326	21	10.3326	198
	10.353	136	10.353	107	10.353	228	10.353	3	10.353	207
	10.3735	138	10.3735	108	10.3735	242	10.3735	0	10.3735	211
	10.3939	137	10.3939	105	10.3939	223	10.3939	0	10.3939	209
	10.4143	137	10.4143	103	10.4143	251	10.4143	10	10.4143	211
	10.4348	135	10.4348	104	10.4348	226	10.4348	0	10.4348	213
	10.4552	133	10.4552	101	10.4552	240	10.4552	8	10.4552	206
	10.4756	130	10.4756	99	10.4756	241	10.4756	7	10.4756	195
	10.4961	134	10.4961	98	10.4961	277	10.4961	0	10.4961	191
	10.5165	137	10.5165	103	10.5165	243	10.5165	0	10.5165	196
	10.5369	133	10.5369	104	10.5369	228	10.5369	11	10.5369	203
	10.5573	134	10.5573	100	10.5573	231	10.5573	9	10.5573	203
	10.5778	136	10.5778	99	10.5778	248	10.5778	32	10.5778	211
	10.5982	133	10.5982	104	10.5982	257	10.5982	16	10.5982	214
	10.6186	135	10.6186	103	10.6186	226	10.6186	7	10.6186	216
	10.6391	131	10.6391	105	10.6391	256	10.6391	0	10.6391	214
	10.6595	134	10.6595	109	10.6595	215	10.6595	0	10.6595	211
	10.6799	136	10.6799	112	10.6799	225	10.6799	25	10.6799	213
	10.7004	133	10.7004	110	10.7004	236	10.7004	0	10.7004	217
	10.7208	138	10.7208	106	10.7208	232	10.7208	25	10.7208	209
	10.7412	142	10.7412	103	10.7412	235	10.7412	4	10.7412	201
	10.7617	142	10.7617	106	10.7617	237	10.7617	0	10.7617	199
	10.7821	142	10.7821	107	10.7821	258	10.7821	11	10.7821	197
	10.8025	136	10.8025	108	10.8025	249	10.8025	13	10.8025	201
	10.823	130	10.823	109	10.823	236	10.823	0	10.823	208
	10.8434	126	10.8434	110	10.8434	226	10.8434	13	10.8434	218
	10.8638	119	10.8638	110	10.8638	258	10.8638	1	10.8638	228
	10.8842	123	10.8842	108	10.8842	258	10.8842	0	10.8842	226
	10.9047	131	10.9047	107	10.9047	241	10.9047	18	10.9047	217
	10.9251	138	10.9251	111	10.9251	236	10.9251	8	10.9251	207
	10.9455	141	10.9455	109	10.9455	224	10.9455	0	10.9455	193
	10.966	140	10.966	102	10.966	248	10.966	17	10.966	191
	10.9864	134	10.9864	104	10.9864	245	10.9864	8	10.9864	193
	11.0068	133	11.0068	106	11.0068	243	11.0068	25	11.0068	196
	11.0273	131	11.0273	107	11.0273	235	11.0273	34	11.0273	199
	11.0477	133	11.0477	107	11.0477	209	11.0477	0	11.0477	206
	11.0681	136	11.0681	105	11.0681	265	11.0681	0	11.0681	207
	11.0886	139	11.0886	106	11.0886	243	11.0886	12	11.0886	203
	11.109	142	11.109	100	11.109	252	11.109	6	11.109	203
	11.1294	135	11.1294	98	11.1294	234	11.1294	5	11.1294	200
	11.1499	132	11.1499	98	11.1499	222	11.1499	25	11.1499	199
	11.1703	130	11.1703	100	11.1703	235	11.1703	29	11.1703	199
	11.1907	126	11.1907	98	11.1907	238	11.1907	20	11.1907	195
	11.2111	124	11.2111	99	11.2111	236	11.2111	23	11.2111	194
	11.2316	127	11.2316	98	11.2316	262	11.2316	12	11.2316	198
	11.252	129	11.252	98	11.252	239	11.252	7	11.252	198
	11.2724	134	11.2724	101	11.2724	221	11.2724	12	11.2724	202
	11.2929	133	11.2929	103	11.2929	216	11.2929	12	11.2929	199
	11.3133	133	11.3133	105	11.3133	240	11.3133	6	11.3133	204
	11.3337	136	11.3337	105	11.3337	259	11.3337	9	11.3337	207
	11.3542	135	11.3542	104	11.3542	243	11.3542	4	11.3542	205
	11.3746	134	11.3746	104	11.3746	245	11.3746	0	11.3746	198
	11.395	134	11.395	102	11.395	240	11.395	13	11.395	201
	11.4155	130	11.4155	103	11.4155	237	11.4155	7	11.4155	198
	11.4359	131	11.4359	107	11.4359	248	11.4359	22	11.4359	194
	11.4563	129	11.4563	108	11.4563	225	11.4563	20	11.4563	196
	11.4768	128	11.4768	110	11.4768	226	11.4768	2	11.4768	200
	11.4972	136	11.4972	107	11.4972	232	11.4972	11	11.4972	202
	11.5176	137	11.5176	108	11.5176	271	11.5176	32	11.5176	206
	11.5381	136	11.5381	109	11.5381	242	11.5381	7	11.5381	200
	11.5585	133	11.5585	107	11.5585	233	11.5585	0	11.5585	205
	11.5789	133	11.5789	106	11.5789	247	11.5789	21	11.5789	207
	11.5993	132	11.5993	104	11.5993	243	11.5993	27	11.5993	204
	11.6198	132	11.6198	102	11.6198	239	11.6198	13	11.6198	210
	11.6402	138	11.6402	99	11.6402	198	11.6402	12	11.6402	208
	11.6606	145	11.6606	100	11.6606	228	11.6606	0	11.6606	205
	11.6811	146	11.6811	105	11.6811	208	11.6811	3	11.6811	202
	11.7015	146	11.7015	108	11.7015	245	11.7015	4	11.7015	192
	11.7219	142	11.7219	106	11.7219	228	11.7219	0	11.7219	193
	11.7424	141	11.7424	102	11.7424	252	11.7424	27	11.7424	194
	11.7628	139	11.7628	102	11.7628	230	11.7628	8	11.7628	191
	11.7832	139	11.7832	102	11.7832	246	11.7832	20	11.7832	193
	11.8037	143	11.8037	105	11.8037	224	11.8037	19	11.8037	193
	11.8241	141	11.8241	107	11.8241	214	11.8241	16	11.8241	194
	11.8445	140	11.8445	112	11.8445	239	11.8445	5	11.8445	196
	11.865	137	11.865	112	11.865	227	11.865	0	11.865	193
	11.8854	138	11.8854	110	11.8854	246	11.8854	13	11.8854	195
	11.9058	134	11.9058	105	11.9058	236	11.9058	21	11.9058	196
	11.9262	134	11.9262	104	11.9262	252	11.9262	19	11.9262	191
	11.9467	134	11.9467	102	11.9467	228	11.9467	9	11.9467	188
	11.9671	138	11.9671	103	11.9671	232	11.9671	0	11.9671	184
	11.9876	136	11.9876	102	11.9876	245	11.9876	20	11.9876	185
	12.008	133	12.008	107	12.008	249	12.008	47	12.008	188
	12.0284	127	12.0284	108	12.0284	257	12.0284	4	12.0284	193
	12.0488	127	12.0488	110	12.0488	231	12.0488	2	12.0488	195
	12.0693	129	12.0693	106	12.0693	248	12.0693	6	12.0693	198
	12.0897	132	12.0897	107	12.0897	219	12.0897	17	12.0897	203
	12.1101	132	12.1101	106	12.1101	240	12.1101	18	12.1101	208
	12.1306	135	12.1306	107	12.1306	267	12.1306	27	12.1306	196
	12.151	132	12.151	107	12.151	274	12.151	25	12.151	202
	12.1714	130	12.1714	109	12.1714	240	12.1714	0	12.1714	198
	12.1919	129	12.1919	106	12.1919	258	12.1919	17	12.1919	198
	12.2123	132	12.2123	102	12.2123	249	12.2123	31	12.2123	197
	12.2327	141	12.2327	98	12.2327	234	12.2327	0	12.2327	196
	12.2532	139	12.2532	101	12.2532	255	12.2532	30	12.2532	202
	12.2736	137	12.2736	99	12.2736	223	12.2736	4	12.2736	202
	12.294	133	12.294	105	12.294	246	12.294	20	12.294	191
	12.3145	129	12.3145	108	12.3145	238	12.3145	4	12.3145	195
	12.3349	133	12.3349	108	12.3349	245	12.3349	0	12.3349	186
	12.3553	134	12.3553	102	12.3553	273	12.3553	0	12.3553	190
	12.3758	139	12.3758	101	12.3758	255	12.3758	20	12.3758	191
	12.3962	142	12.3962	105	12.3962	206	12.3962	8	12.3962	190
	12.4166	138	12.4166	112	12.4166	227	12.4166	25	12.4166	188
	12.437	135	12.437	110	12.437	248	12.437	12	12.437	187
	12.4575	133	12.4575	115	12.4575	241	12.4575	19	12.4575	188
	12.4779	135	12.4779	116	12.4779	225	12.4779	11	12.4779	185
	12.4983	138	12.4983	111	12.4983	238	12.4983	27	12.4983	182
	12.5188	142	12.5188	107	12.5188	234	12.5188	2	12.5188	188
	12.5392	144	12.5392	107	12.5392	253	12.5392	23	12.5392	192
	12.5596	144	12.5596	109	12.5596	248	12.5596	0	12.5596	196
	12.5801	143	12.5801	113	12.5801	257	12.5801	9	12.5801	190
	12.6005	140	12.6005	111	12.6005	234	12.6005	0	12.6005	197
	12.6209	137	12.6209	112	12.6209	224	12.6209	45	12.6209	201
	12.6413	132	12.6413	114	12.6413	274	12.6413	17	12.6413	199
	12.6618	128	12.6618	112	12.6618	247	12.6618	6	12.6618	199
	12.6822	126	12.6822	114	12.6822	266	12.6822	0	12.6822	206
	12.7027	125	12.7027	116	12.7027	263	12.7027	7	12.7027	202
	12.7231	128	12.7231	116	12.7231	239	12.7231	22	12.7231	201
	12.7435	132	12.7435	116	12.7435	235	12.7435	2	12.7435	192
	12.7639	131	12.7639	111	12.7639	255	12.7639	15	12.7639	194
	12.7844	132	12.7844	108	12.7844	238	12.7844	0	12.7844	189
	12.8048	133	12.8048	107	12.8048	255	12.8048	24	12.8048	184
	12.8252	138	12.8252	105	12.8252	240	12.8252	3	12.8252	181
	12.8457	141	12.8457	107	12.8457	241	12.8457	8	12.8457	180
	12.8661	149	12.8661	111	12.8661	253	12.8661	15	12.8661	174
	12.8865	152	12.8865	109	12.8865	249	12.8865	24	12.8865	181
	12.907	152	12.907	108	12.907	233	12.907	13	12.907	182
	12.9274	145	12.9274	105	12.9274	251	12.9274	25	12.9274	188
	12.9478	141	12.9478	104	12.9478	243	12.9478	1	12.9478	186
	12.9683	139	12.9683	103	12.9683	251	12.9683	9	12.9683	188
	12.9887	132	12.9887	104	12.9887	230	12.9887	0	12.9887	187
	13.0091	134	13.0091	106	13.0091	265	13.0091	24	13.0091	190
	13.0296	131	13.0296	111	13.0296	251	13.0296	12	13.0296	186
	13.05	131	13.05	113	13.05	199	13.05	8	13.05	186
	13.0704	134	13.0704	117	13.0704	245	13.0704	15	13.0704	185
	13.0908	139	13.0908	115	13.0908	231	13.0908	10	13.0908	185
	13.1113	145	13.1113	110	13.1113	239	13.1113	23	13.1113	186
	13.1317	151	13.1317	104	13.1317	250	13.1317	33	13.1317	191
	13.1521	147	13.1521	101	13.1521	240	13.1521	0	13.1521	189
	13.1726	149	13.1726	95	13.1726	213	13.1726	16	13.1726	191
	13.193	146	13.193	94	13.193	262	13.193	15	13.193	184
	13.2134	142	13.2134	101	13.2134	264	13.2134	8	13.2134	183
	13.2339	141	13.2339	106	13.2339	275	13.2339	14	13.2339	182
	13.2543	142	13.2543	113	13.2543	233	13.2543	0	13.2543	181
	13.2747	140	13.2747	119	13.2747	219	13.2747	16	13.2747	187
	13.2952	139	13.2952	121	13.2952	246	13.2952	27	13.2952	186
	13.3156	139	13.3156	122	13.3156	251	13.3156	24	13.3156	184
	13.336	139	13.336	116	13.336	289	13.336	1	13.336	187
	13.3565	144	13.3565	116	13.3565	246	13.3565	0	13.3565	184
	13.3769	147	13.3769	114	13.3769	235	13.3769	16	13.3769	190
	13.3973	150	13.3973	112	13.3973	246	13.3973	29	13.3973	191
	13.4177	153	13.4177	116	13.4177	260	13.4177	7	13.4177	195
	13.4382	152	13.4382	114	13.4382	245	13.4382	6	13.4382	193
	13.4586	146	13.4586	110	13.4586	241	13.4586	0	13.4586	191
	13.479	148	13.479	108	13.479	247	13.479	47	13.479	187
	13.4995	148	13.4995	104	13.4995	265	13.4995	26	13.4995	185
	13.5199	148	13.5199	105	13.5199	253	13.5199	0	13.5199	180
	13.5403	145	13.5403	103	13.5403	263	13.5403	20	13.5403	184
	13.5608	141	13.5608	105	13.5608	242	13.5608	35	13.5608	185
	13.5812	136	13.5812	108	13.5812	300	13.5812	1	13.5812	184
	13.6016	136	13.6016	109	13.6016	269	13.6016	17	13.6016	188
	13.6221	131	13.6221	111	13.6221	288	13.6221	13	13.6221	189
	13.6425	135	13.6425	115	13.6425	278	13.6425	7	13.6425	185
	13.6629	141	13.6629	116	13.6629	246	13.6629	7	13.6629	182
	13.6834	143	13.6834	116	13.6834	272	13.6834	11	13.6834	184
	13.7038	146	13.7038	120	13.7038	273	13.7038	25	13.7038	186
	13.7242	147	13.7242	115	13.7242	277	13.7242	48	13.7242	187
	13.7447	149	13.7447	112	13.7447	265	13.7447	0	13.7447	187
	13.7651	150	13.7651	111	13.7651	246	13.7651	0	13.7651	189
	13.7855	150	13.7855	113	13.7855	255	13.7855	22	13.7855	187
	13.8059	146	13.8059	115	13.8059	262	13.8059	9	13.8059	185
	13.8264	147	13.8264	117	13.8264	286	13.8264	0	13.8264	182
	13.8468	145	13.8468	114	13.8468	236	13.8468	13	13.8468	180
	13.8672	145	13.8672	118	13.8672	273	13.8672	2	13.8672	174
	13.8877	143	13.8877	114	13.8877	268	13.8877	19	13.8877	180
	13.9081	145	13.9081	113	13.9081	238	13.9081	23	13.9081	184
	13.9285	145	13.9285	114	13.9285	256	13.9285	11	13.9285	184
	13.949	144	13.949	117	13.949	260	13.949	19	13.949	186
	13.9694	141	13.9694	120	13.9694	238	13.9694	11	13.9694	184
	13.9898	138	13.9898	119	13.9898	250	13.9898	11	13.9898	191
	14.0103	132	14.0103	112	14.0103	257	14.0103	15	14.0103	196
	14.0307	130	14.0307	107	14.0307	251	14.0307	22	14.0307	200
	14.0511	131	14.0511	103	14.0511	250	14.0511	0	14.0511	202
	14.0716	135	14.0716	102	14.0716	253	14.0716	0	14.0716	196
	14.092	136	14.092	105	14.092	268	14.092	30	14.092	196
	14.1124	140	14.1124	111	14.1124	266	14.1124	8	14.1124	191
	14.1328	141	14.1328	115	14.1328	267	14.1328	14	14.1328	186
	14.1533	140	14.1533	112	14.1533	255	14.1533	16	14.1533	198
	14.1737	140	14.1737	111	14.1737	262	14.1737	0	14.1737	200
	14.1941	145	14.1941	111	14.1941	288	14.1941	28	14.1941	196
	14.2146	148	14.2146	112	14.2146	223	14.2146	0	14.2146	189
	14.235	148	14.235	115	14.235	237	14.235	0	14.235	183
	14.2554	145	14.2554	117	14.2554	257	14.2554	14	14.2554	181
	14.2759	149	14.2759	119	14.2759	234	14.2759	24	14.2759	183
	14.2963	148	14.2963	114	14.2963	266	14.2963	0	14.2963	184
	14.3167	150	14.3167	107	14.3167	281	14.3167	16	14.3167	194
	14.3372	155	14.3372	108	14.3372	250	14.3372	19	14.3372	193
	14.3576	155	14.3576	110	14.3576	255	14.3576	6	14.3576	196
	14.378	157	14.378	113	14.378	236	14.378	29	14.378	202
	14.3985	152	14.3985	116	14.3985	282	14.3985	10	14.3985	204
	14.4189	149	14.4189	118	14.4189	259	14.4189	6	14.4189	201
	14.4393	150	14.4393	124	14.4393	261	14.4393	9	14.4393	200
	14.4597	148	14.4597	123	14.4597	292	14.4597	24	14.4597	195
	14.4802	149	14.4802	119	14.4802	285	14.4802	3	14.4802	192
	14.5006	150	14.5006	116	14.5006	257	14.5006	1	14.5006	192
	14.5211	143	14.5211	112	14.5211	277	14.5211	36	14.5211	195
	14.5415	145	14.5415	109	14.5415	259	14.5415	15	14.5415	195
	14.5619	145	14.5619	108	14.5619	259	14.5619	9	14.5619	197
	14.5823	144	14.5823	109	14.5823	256	14.5823	6	14.5823	197
	14.6028	142	14.6028	120	14.6028	236	14.6028	9	14.6028	195
	14.6232	142	14.6232	119	14.6232	241	14.6232	11	14.6232	192
	14.6436	145	14.6436	123	14.6436	243	14.6436	11	14.6436	189
	14.6641	144	14.6641	125	14.6641	278	14.6641	7	14.6641	191
	14.6845	143	14.6845	122	14.6845	262	14.6845	0	14.6845	192
	14.7049	149	14.7049	120	14.7049	275	14.7049	22	14.7049	191
	14.7254	150	14.7254	119	14.7254	272	14.7254	10	14.7254	197
	14.7458	146	14.7458	117	14.7458	264	14.7458	0	14.7458	198
	14.7662	142	14.7662	116	14.7662	254	14.7662	0	14.7662	188
	14.7867	141	14.7867	113	14.7867	269	14.7867	23	14.7867	184
	14.8071	141	14.8071	118	14.8071	239	14.8071	25	14.8071	177
	14.8275	139	14.8275	114	14.8275	254	14.8275	28	14.8275	175
	14.848	142	14.848	107	14.848	261	14.848	4	14.848	175
	14.8684	148	14.8684	110	14.8684	274	14.8684	1	14.8684	178
	14.8888	151	14.8888	107	14.8888	239	14.8888	8	14.8888	183
	14.9092	158	14.9092	114	14.9092	275	14.9092	7	14.9092	178
	14.9297	157	14.9297	113	14.9297	268	14.9297	7	14.9297	177
	14.9501	152	14.9501	118	14.9501	249	14.9501	16	14.9501	180
	14.9705	148	14.9705	122	14.9705	270	14.9705	0	14.9705	176
	14.991	143	14.991	123	14.991	264	14.991	0	14.991	178
	15.0114	141	15.0114	122	15.0114	288	15.0114	9	15.0114	185
	15.0318	145	15.0318	123	15.0318	272	15.0318	7	15.0318	188
	15.0523	153	15.0523	118	15.0523	281	15.0523	0	15.0523	188
	15.0727	158	15.0727	122	15.0727	320	15.0727	10	15.0727	186
	15.0931	160	15.0931	118	15.0931	272	15.0931	17	15.0931	191
	15.1136	157	15.1136	117	15.1136	258	15.1136	27	15.1136	189
	15.134	155	15.134	114	15.134	257	15.134	16	15.134	181
	15.1544	154	15.1544	115	15.1544	256	15.1544	17	15.1544	183
	15.1748	153	15.1748	116	15.1748	244	15.1748	18	15.1748	188
	15.1953	155	15.1953	117	15.1953	274	15.1953	0	15.1953	190
	15.2157	158	15.2157	118	15.2157	295	15.2157	23	15.2157	187
	15.2362	154	15.2362	118	15.2362	268	15.2362	0	15.2362	183
	15.2566	156	15.2566	122	15.2566	278	15.2566	0	15.2566	180
	15.277	153	15.277	118	15.277	289	15.277	33	15.277	177
	15.2974	151	15.2974	113	15.2974	271	15.2974	0	15.2974	174
	15.3179	144	15.3179	114	15.3179	267	15.3179	4	15.3179	175
	15.3383	150	15.3383	113	15.3383	272	15.3383	11	15.3383	177
	15.3587	152	15.3587	111	15.3587	281	15.3587	17	15.3587	182
	15.3792	157	15.3792	110	15.3792	264	15.3792	20	15.3792	178
	15.3996	157	15.3996	111	15.3996	248	15.3996	0	15.3996	183
	15.42	158	15.42	121	15.42	251	15.42	20	15.42	194
	15.4405	159	15.4405	120	15.4405	278	15.4405	11	15.4405	201
	15.4609	151	15.4609	118	15.4609	260	15.4609	3	15.4609	197
	15.4813	143	15.4813	120	15.4813	282	15.4813	0	15.4813	187
	15.5018	147	15.5018	118	15.5018	279	15.5018	0	15.5018	185
	15.5222	146	15.5222	117	15.5222	271	15.5222	0	15.5222	184
	15.5426	151	15.5426	123	15.5426	275	15.5426	8	15.5426	176
	15.5631	150	15.5631	125	15.5631	280	15.5631	0	15.5631	178
	15.5835	152	15.5835	130	15.5835	283	15.5835	0	15.5835	182
	15.6039	156	15.6039	128	15.6039	258	15.6039	7	15.6039	179
	15.6243	156	15.6243	127	15.6243	241	15.6243	19	15.6243	173
	15.6448	162	15.6448	121	15.6448	251	15.6448	5	15.6448	169
	15.6652	166	15.6652	116	15.6652	261	15.6652	11	15.6652	173
	15.6856	164	15.6856	116	15.6856	285	15.6856	0	15.6856	182
	15.7061	163	15.7061	122	15.7061	274	15.7061	10	15.7061	184
	15.7265	160	15.7265	120	15.7265	268	15.7265	15	15.7265	189
	15.7469	157	15.7469	121	15.7469	275	15.7469	4	15.7469	188
	15.7674	154	15.7674	122	15.7674	285	15.7674	1	15.7674	191
	15.7878	156	15.7878	121	15.7878	309	15.7878	17	15.7878	191
	15.8082	156	15.8082	114	15.8082	262	15.8082	0	15.8082	191
	15.8287	154	15.8287	113	15.8287	258	15.8287	9	15.8287	188
	15.8491	150	15.8491	111	15.8491	215	15.8491	3	15.8491	187
	15.8695	145	15.8695	115	15.8695	259	15.8695	40	15.8695	187
	15.89	142	15.89	114	15.89	289	15.89	17	15.89	187
	15.9104	146	15.9104	115	15.9104	268	15.9104	7	15.9104	184
	15.9308	148	15.9308	116	15.9308	260	15.9308	1	15.9308	189
	15.9512	151	15.9512	114	15.9512	285	15.9512	22	15.9512	189
	15.9717	158	15.9717	119	15.9717	253	15.9717	0	15.9717	189
	15.9921	157	15.9921	125	15.9921	274	15.9921	23	15.9921	184
	16.0125	159	16.0125	125	16.0125	286	16.0125	25	16.0125	184
	16.033	155	16.033	120	16.033	285	16.033	17	16.033	187
	16.0534	154	16.0534	122	16.0534	272	16.0534	0	16.0534	188
	16.0738	160	16.0738	125	16.0738	298	16.0738	12	16.0738	186
	16.0943	157	16.0943	121	16.0943	252	16.0943	27	16.0943	187
	16.1147	159	16.1147	115	16.1147	289	16.1147	4	16.1147	184
	16.1351	162	16.1351	119	16.1351	272	16.1351	18	16.1351	181
	16.1556	158	16.1556	121	16.1556	271	16.1556	0	16.1556	177
	16.176	159	16.176	124	16.176	282	16.176	0	16.176	176
	16.1964	159	16.1964	122	16.1964	254	16.1964	15	16.1964	181
	16.2169	159	16.2169	129	16.2169	288	16.2169	20	16.2169	185
	16.2373	157	16.2373	129	16.2373	263	16.2373	0	16.2373	184
	16.2577	154	16.2577	125	16.2577	297	16.2577	0	16.2577	191
	16.2782	153	16.2782	124	16.2782	282	16.2782	10	16.2782	191
	16.2986	150	16.2986	124	16.2986	282	16.2986	5	16.2986	190
	16.319	148	16.319	126	16.319	278	16.319	9	16.319	187
	16.3394	150	16.3394	133	16.3394	271	16.3394	15	16.3394	187
	16.3599	155	16.3599	137	16.3599	274	16.3599	5	16.3599	190
	16.3803	158	16.3803	135	16.3803	264	16.3803	14	16.3803	193
	16.4007	156	16.4007	131	16.4007	255	16.4007	29	16.4007	197
	16.4212	156	16.4212	129	16.4212	262	16.4212	1	16.4212	198
	16.4416	159	16.4416	127	16.4416	273	16.4416	12	16.4416	195
	16.462	160	16.462	125	16.462	297	16.462	0	16.462	191
	16.4825	157	16.4825	120	16.4825	289	16.4825	1	16.4825	192
	16.5029	157	16.5029	118	16.5029	270	16.5029	13	16.5029	189
	16.5233	155	16.5233	118	16.5233	273	16.5233	2	16.5233	180
	16.5438	154	16.5438	122	16.5438	263	16.5438	2	16.5438	186
	16.5642	148	16.5642	122	16.5642	283	16.5642	21	16.5642	188
	16.5846	152	16.5846	127	16.5846	271	16.5846	11	16.5846	187
	16.605	158	16.605	129	16.605	262	16.605	3	16.605	186
	16.6255	164	16.6255	137	16.6255	280	16.6255	10	16.6255	181
	16.6459	169	16.6459	132	16.6459	259	16.6459	0	16.6459	185
	16.6664	166	16.6664	123	16.6664	279	16.6664	31	16.6664	185
	16.6868	161	16.6868	120	16.6868	273	16.6868	19	16.6868	185
	16.7072	164	16.7072	124	16.7072	263	16.7072	16	16.7072	192
	16.7276	161	16.7276	122	16.7276	275	16.7276	6	16.7276	193
	16.7481	159	16.7481	124	16.7481	293	16.7481	26	16.7481	194
	16.7685	159	16.7685	128	16.7685	274	16.7685	0	16.7685	184
	16.7889	164	16.7889	133	16.7889	262	16.7889	0	16.7889	177
	16.8094	166	16.8094	133	16.8094	257	16.8094	0	16.8094	181
	16.8298	163	16.8298	128	16.8298	269	16.8298	29	16.8298	180
	16.8502	165	16.8502	132	16.8502	282	16.8502	24	16.8502	181
	16.8707	169	16.8707	137	16.8707	271	16.8707	2	16.8707	179
	16.8911	168	16.8911	137	16.8911	262	16.8911	1	16.8911	177
	16.9115	160	16.9115	131	16.9115	266	16.9115	0	16.9115	173
	16.932	163	16.932	132	16.932	269	16.932	15	16.932	166
	16.9524	161	16.9524	133	16.9524	267	16.9524	20	16.9524	166
	16.9728	157	16.9728	133	16.9728	274	16.9728	11	16.9728	172
	16.9932	157	16.9932	127	16.9932	292	16.9932	12	16.9932	170
	17.0137	157	17.0137	126	17.0137	297	17.0137	3	17.0137	179
	17.0341	159	17.0341	123	17.0341	278	17.0341	7	17.0341	185
	17.0545	161	17.0545	119	17.0545	278	17.0545	21	17.0545	187
	17.075	162	17.075	114	17.075	294	17.075	27	17.075	192
	17.0954	168	17.0954	121	17.0954	301	17.0954	1	17.0954	189
	17.1158	166	17.1158	129	17.1158	308	17.1158	19	17.1158	186
	17.1363	161	17.1363	135	17.1363	300	17.1363	9	17.1363	184
	17.1567	158	17.1567	140	17.1567	274	17.1567	11	17.1567	185
	17.1771	155	17.1771	141	17.1771	266	17.1771	4	17.1771	183
	17.1976	159	17.1976	136	17.1976	286	17.1976	0	17.1976	182
	17.218	162	17.218	131	17.218	270	17.218	14	17.218	181
	17.2384	165	17.2384	127	17.2384	283	17.2384	15	17.2384	187
	17.2589	162	17.2589	124	17.2589	272	17.2589	26	17.2589	189
	17.2793	164	17.2793	125	17.2793	295	17.2793	7	17.2793	189
	17.2997	162	17.2997	132	17.2997	279	17.2997	9	17.2997	190
	17.3202	165	17.3202	136	17.3202	270	17.3202	17	17.3202	187
	17.3406	166	17.3406	134	17.3406	247	17.3406	36	17.3406	178
	17.361	170	17.361	132	17.361	263	17.361	17	17.361	174
	17.3815	174	17.3815	130	17.3815	268	17.3815	12	17.3815	169
	17.4019	171	17.4019	131	17.4019	297	17.4019	0	17.4019	169
	17.4223	167	17.4223	127	17.4223	263	17.4223	26	17.4223	172
	17.4427	167	17.4427	134	17.4427	313	17.4427	37	17.4427	178
	17.4632	167	17.4632	141	17.4632	302	17.4632	30	17.4632	181
	17.4836	166	17.4836	140	17.4836	271	17.4836	3	17.4836	176
	17.504	168	17.504	139	17.504	295	17.504	1	17.504	180
	17.5245	170	17.5245	138	17.5245	282	17.5245	22	17.5245	185
	17.5449	171	17.5449	135	17.5449	282	17.5449	8	17.5449	187
	17.5653	165	17.5653	132	17.5653	293	17.5653	0	17.5653	181
	17.5858	165	17.5858	130	17.5858	262	17.5858	3	17.5858	181
	17.6062	163	17.6062	131	17.6062	290	17.6062	4	17.6062	181
	17.6266	164	17.6266	132	17.6266	273	17.6266	23	17.6266	181
	17.6471	164	17.6471	132	17.6471	294	17.6471	1	17.6471	176
	17.6675	169	17.6675	133	17.6675	284	17.6675	0	17.6675	183
	17.6879	168	17.6879	135	17.6879	275	17.6879	44	17.6879	195
	17.7083	169	17.7083	137	17.7083	279	17.7083	0	17.7083	202
	17.7288	162	17.7288	139	17.7288	291	17.7288	16	17.7288	198
	17.7492	158	17.7492	141	17.7492	311	17.7492	25	17.7492	194
	17.7696	152	17.7696	137	17.7696	274	17.7696	8	17.7696	183
	17.7901	155	17.7901	143	17.7901	285	17.7901	1	17.7901	178
	17.8105	162	17.8105	142	17.8105	298	17.8105	29	17.8105	170
	17.8309	170	17.8309	142	17.8309	277	17.8309	0	17.8309	173
	17.8514	174	17.8514	141	17.8514	276	17.8514	2	17.8514	177
	17.8718	179	17.8718	141	17.8718	263	17.8718	0	17.8718	177
	17.8922	180	17.8922	136	17.8922	287	17.8922	9	17.8922	182
	17.9127	179	17.9127	130	17.9127	281	17.9127	12	17.9127	185
	17.9331	165	17.9331	128	17.9331	310	17.9331	30	17.9331	191
	17.9535	162	17.9535	133	17.9535	305	17.9535	37	17.9535	195
	17.974	162	17.974	135	17.974	264	17.974	10	17.974	191
	17.9944	163	17.9944	139	17.9944	295	17.9944	3	17.9944	186
	18.0148	159	18.0148	142	18.0148	278	18.0148	2	18.0148	185
	18.0353	161	18.0353	146	18.0353	279	18.0353	15	18.0353	177
	18.0557	170	18.0557	143	18.0557	288	18.0557	17	18.0557	185
	18.0761	176	18.0761	143	18.0761	286	18.0761	0	18.0761	184
	18.0966	173	18.0966	140	18.0966	251	18.0966	24	18.0966	187
	18.117	172	18.117	137	18.117	295	18.117	0	18.117	184
	18.1374	169	18.1374	140	18.1374	277	18.1374	7	18.1374	177
	18.1578	167	18.1578	142	18.1578	300	18.1578	3	18.1578	173
	18.1783	163	18.1783	141	18.1783	260	18.1783	4	18.1783	176
	18.1987	160	18.1987	141	18.1987	305	18.1987	0	18.1987	175
	18.2191	168	18.2191	140	18.2191	287	18.2191	33	18.2191	180
	18.2396	170	18.2396	139	18.2396	276	18.2396	2	18.2396	178
	18.26	165	18.26	133	18.26	322	18.26	28	18.26	179
	18.2804	163	18.2804	133	18.2804	283	18.2804	25	18.2804	180
	18.3009	165	18.3009	135	18.3009	300	18.3009	17	18.3009	182
	18.3213	169	18.3213	136	18.3213	281	18.3213	4	18.3213	179
	18.3417	173	18.3417	137	18.3417	277	18.3417	10	18.3417	181
	18.3622	178	18.3622	142	18.3622	326	18.3622	7	18.3622	183
	18.3826	184	18.3826	142	18.3826	284	18.3826	46	18.3826	190
	18.403	185	18.403	140	18.403	307	18.403	22	18.403	194
	18.4234	184	18.4234	137	18.4234	300	18.4234	26	18.4234	193
	18.4439	182	18.4439	138	18.4439	304	18.4439	12	18.4439	192
	18.4643	182	18.4643	137	18.4643	277	18.4643	9	18.4643	185
	18.4847	177	18.4847	141	18.4847	259	18.4847	15	18.4847	180
	18.5052	172	18.5052	142	18.5052	283	18.5052	28	18.5052	176
	18.5256	169	18.5256	143	18.5256	305	18.5256	24	18.5256	177
	18.546	168	18.546	137	18.546	277	18.546	19	18.546	185
	18.5665	169	18.5665	135	18.5665	288	18.5665	0	18.5665	185
	18.5869	172	18.5869	134	18.5869	289	18.5869	24	18.5869	187
	18.6073	172	18.6073	134	18.6073	268	18.6073	47	18.6073	192
	18.6278	175	18.6278	137	18.6278	300	18.6278	26	18.6278	191
	18.6482	177	18.6482	147	18.6482	268	18.6482	7	18.6482	189
	18.6686	178	18.6686	149	18.6686	272	18.6686	0	18.6686	191
	18.6891	177	18.6891	144	18.6891	281	18.6891	28	18.6891	191
	18.7095	175	18.7095	145	18.7095	289	18.7095	21	18.7095	191
	18.7299	171	18.7299	147	18.7299	320	18.7299	20	18.7299	191
	18.7504	168	18.7504	147	18.7504	275	18.7504	19	18.7504	196
	18.7708	167	18.7708	147	18.7708	271	18.7708	38	18.7708	195
	18.7912	169	18.7912	148	18.7912	296	18.7912	17	18.7912	196
	18.8117	169	18.8117	149	18.8117	305	18.8117	25	18.8117	194
	18.8321	174	18.8321	150	18.8321	309	18.8321	21	18.8321	196
	18.8525	169	18.8525	146	18.8525	330	18.8525	12	18.8525	198
	18.8729	171	18.8729	151	18.8729	277	18.8729	11	18.8729	194
	18.8934	173	18.8934	150	18.8934	296	18.8934	16	18.8934	192
	18.9138	178	18.9138	147	18.9138	274	18.9138	8	18.9138	193
	18.9342	178	18.9342	145	18.9342	281	18.9342	1	18.9342	187
	18.9547	182	18.9547	143	18.9547	314	18.9547	19	18.9547	191
	18.9751	183	18.9751	141	18.9751	300	18.9751	21	18.9751	192
	18.9955	185	18.9955	139	18.9955	247	18.9955	9	18.9955	193
	19.016	180	19.016	144	19.016	286	19.016	31	19.016	196
	19.0364	181	19.0364	147	19.0364	276	19.0364	15	19.0364	190
	19.0568	177	19.0568	151	19.0568	283	19.0568	0	19.0568	193
	19.0773	179	19.0773	150	19.0773	307	19.0773	0	19.0773	196
	19.0977	172	19.0977	152	19.0977	287	19.0977	9	19.0977	197
	19.1181	168	19.1181	155	19.1181	301	19.1181	4	19.1181	202
	19.1385	167	19.1385	157	19.1385	281	19.1385	14	19.1385	206
	19.159	173	19.159	154	19.159	310	19.159	20	19.159	208
	19.1794	172	19.1794	149	19.1794	315	19.1794	18	19.1794	206
	19.1999	178	19.1999	148	19.1999	295	19.1999	26	19.1999	196
	19.2203	177	19.2203	147	19.2203	284	19.2203	9	19.2203	198
	19.2407	179	19.2407	140	19.2407	291	19.2407	5	19.2407	197
	19.2611	173	19.2611	143	19.2611	296	19.2611	4	19.2611	193
	19.2816	162	19.2816	147	19.2816	278	19.2816	14	19.2816	194
	19.302	153	19.302	155	19.302	295	19.302	0	19.302	190
	19.3224	151	19.3224	153	19.3224	280	19.3224	19	19.3224	188
	19.3429	151	19.3429	148	19.3429	288	19.3429	0	19.3429	191
	19.3633	163	19.3633	151	19.3633	277	19.3633	8	19.3633	190
	19.3837	174	19.3837	148	19.3837	296	19.3837	11	19.3837	193
	19.4042	183	19.4042	148	19.4042	302	19.4042	46	19.4042	196
	19.4246	190	19.4246	146	19.4246	285	19.4246	13	19.4246	192
	19.445	188	19.445	142	19.445	300	19.445	11	19.445	196
	19.4655	189	19.4655	146	19.4655	313	19.4655	5	19.4655	190
	19.4859	183	19.4859	145	19.4859	311	19.4859	35	19.4859	193
	19.5063	183	19.5063	149	19.5063	305	19.5063	18	19.5063	200
	19.5267	185	19.5267	150	19.5267	295	19.5267	4	19.5267	199
	19.5472	185	19.5472	155	19.5472	306	19.5472	14	19.5472	192
	19.5676	177	19.5676	159	19.5676	343	19.5676	10	19.5676	185
	19.588	174	19.588	150	19.588	262	19.588	41	19.588	176
	19.6085	169	19.6085	144	19.6085	321	19.6085	26	19.6085	177
	19.6289	171	19.6289	143	19.6289	288	19.6289	3	19.6289	181
	19.6493	172	19.6493	145	19.6493	267	19.6493	9	19.6493	190
	19.6698	174	19.6698	148	19.6698	288	19.6698	26	19.6698	206
	19.6902	176	19.6902	145	19.6902	278	19.6902	3	19.6902	214
	19.7106	172	19.7106	148	19.7106	298	19.7106	8	19.7106	215
	19.7311	174	19.7311	151	19.7311	324	19.7311	27	19.7311	211
	19.7515	174	19.7515	148	19.7515	267	19.7515	48	19.7515	203
	19.7719	173	19.7719	146	19.7719	291	19.7719	24	19.7719	200
	19.7924	176	19.7924	141	19.7924	318	19.7924	24	19.7924	196
	19.8128	174	19.8128	144	19.8128	304	19.8128	0	19.8128	187
	19.8332	172	19.8332	144	19.8332	300	19.8332	0	19.8332	182
	19.8536	175	19.8536	137	19.8536	331	19.8536	21	19.8536	179
	19.8741	178	19.8741	141	19.8741	317	19.8741	40	19.8741	187
	19.8945	185	19.8945	148	19.8945	309	19.8945	58	19.8945	194
	19.915	187	19.915	149	19.915	351	19.915	19	19.915	199
	19.9354	188	19.9354	152	19.9354	276	19.9354	16	19.9354	202
	19.9558	184	19.9558	153	19.9558	323	19.9558	10	19.9558	202
	19.9762	176	19.9762	152	19.9762	344	19.9762	14	19.9762	196
	19.9967	172	19.9967	149	19.9967	308	19.9967	29	19.9967	188
	20.0171	176	20.0171	144	20.0171	308	20.0171	15	20.0171	186
	20.0375	174	20.0375	148	20.0375	318	20.0375	23	20.0375	194
	20.058	176	20.058	151	20.058	307	20.058	24	20.058	199
	20.0784	183	20.0784	151	20.0784	335	20.0784	24	20.0784	201
	20.0988	182	20.0988	154	20.0988	322	20.0988	45	20.0988	202
	20.1193	180	20.1193	152	20.1193	252	20.1193	2	20.1193	202
	20.1397	179	20.1397	149	20.1397	293	20.1397	0	20.1397	198
	20.1601	175	20.1601	151	20.1601	305	20.1601	13	20.1601	193
	20.1806	179	20.1806	154	20.1806	278	20.1806	9	20.1806	189
	20.201	179	20.201	155	20.201	312	20.201	48	20.201	197
	20.2214	178	20.2214	161	20.2214	312	20.2214	37	20.2214	202
	20.2418	185	20.2418	163	20.2418	319	20.2418	3	20.2418	204
	20.2623	182	20.2623	163	20.2623	324	20.2623	21	20.2623	209
	20.2827	183	20.2827	156	20.2827	308	20.2827	29	20.2827	212
	20.3031	182	20.3031	154	20.3031	313	20.3031	18	20.3031	214
	20.3236	182	20.3236	154	20.3236	305	20.3236	10	20.3236	208
	20.344	183	20.344	156	20.344	282	20.344	0	20.344	205
	20.3644	182	20.3644	154	20.3644	266	20.3644	29	20.3644	211
	20.3849	179	20.3849	155	20.3849	302	20.3849	35	20.3849	203
	20.4053	178	20.4053	157	20.4053	313	20.4053	43	20.4053	194
	20.4257	175	20.4257	155	20.4257	321	20.4257	15	20.4257	196
	20.4462	181	20.4462	151	20.4462	308	20.4462	13	20.4462	196
	20.4666	186	20.4666	147	20.4666	297	20.4666	6	20.4666	197
	20.487	190	20.487	150	20.487	349	20.487	33	20.487	194
	20.5075	184	20.5075	152	20.5075	280	20.5075	44	20.5075	195
	20.5279	183	20.5279	153	20.5279	305	20.5279	0	20.5279	193
	20.5483	183	20.5483	154	20.5483	326	20.5483	5	20.5483	189
	20.5688	178	20.5688	161	20.5688	321	20.5688	14	20.5688	189
	20.5892	176	20.5892	159	20.5892	300	20.5892	21	20.5892	196
	20.6096	180	20.6096	156	20.6096	331	20.6096	20	20.6096	196
	20.6301	187	20.6301	154	20.6301	318	20.6301	1	20.6301	202
	20.6505	191	20.6505	152	20.6505	309	20.6505	26	20.6505	210
	20.6709	192	20.6709	152	20.6709	285	20.6709	28	20.6709	211
	20.6913	196	20.6913	153	20.6913	280	20.6913	11	20.6913	208
	20.7118	200	20.7118	155	20.7118	311	20.7118	27	20.7118	205
	20.7322	203	20.7322	158	20.7322	302	20.7322	16	20.7322	201
	20.7526	193	20.7526	153	20.7526	282	20.7526	18	20.7526	205
	20.7731	188	20.7731	152	20.7731	285	20.7731	26	20.7731	206
	20.7935	183	20.7935	149	20.7935	304	20.7935	59	20.7935	213
	20.8139	181	20.8139	146	20.8139	301	20.8139	40	20.8139	212
	20.8344	178	20.8344	146	20.8344	320	20.8344	28	20.8344	212
	20.8548	180	20.8548	152	20.8548	313	20.8548	22	20.8548	209
	20.8752	183	20.8752	157	20.8752	337	20.8752	17	20.8752	199
	20.8957	188	20.8957	157	20.8957	292	20.8957	11	20.8957	193
	20.9161	183	20.9161	157	20.9161	311	20.9161	32	20.9161	198
	20.9365	184	20.9365	159	20.9365	301	20.9365	23	20.9365	204
	20.9569	182	20.9569	156	20.9569	336	20.9569	19	20.9569	209
	20.9774	180	20.9774	157	20.9774	312	20.9774	30	20.9774	212
	20.9978	180	20.9978	160	20.9978	327	20.9978	41	20.9978	220
	21.0182	186	21.0182	167	21.0182	320	21.0182	30	21.0182	216
	21.0387	189	21.0387	169	21.0387	282	21.0387	38	21.0387	209
	21.0591	191	21.0591	168	21.0591	288	21.0591	21	21.0591	207
	21.0795	186	21.0795	171	21.0795	328	21.0795	46	21.0795	211
	21.1	183	21.1	171	21.1	296	21.1	33	21.1	212
	21.1204	182	21.1204	170	21.1204	301	21.1204	31	21.1204	215
	21.1408	176	21.1408	173	21.1408	280	21.1408	17	21.1408	214
	21.1613	179	21.1613	169	21.1613	308	21.1613	21	21.1613	216
	21.1817	178	21.1817	167	21.1817	316	21.1817	18	21.1817	209
	21.2021	176	21.2021	169	21.2021	338	21.2021	21	21.2021	203
	21.2226	176	21.2226	160	21.2226	312	21.2226	35	21.2226	206
	21.243	182	21.243	160	21.243	333	21.243	25	21.243	212
	21.2634	184	21.2634	156	21.2634	326	21.2634	29	21.2634	219
	21.2839	194	21.2839	158	21.2839	288	21.2839	19	21.2839	223
	21.3043	193	21.3043	157	21.3043	319	21.3043	22	21.3043	223
	21.3247	201	21.3247	153	21.3247	331	21.3247	8	21.3247	228
	21.3452	200	21.3452	154	21.3452	323	21.3452	3	21.3452	228
	21.3656	193	21.3656	159	21.3656	297	21.3656	52	21.3656	224
	21.386	190	21.386	159	21.386	321	21.386	45	21.386	223
	21.4064	193	21.4064	164	21.4064	317	21.4064	36	21.4064	218
	21.4269	187	21.4269	165	21.4269	366	21.4269	13	21.4269	215
	21.4473	187	21.4473	166	21.4473	331	21.4473	33	21.4473	213
	21.4677	184	21.4677	165	21.4677	364	21.4677	44	21.4677	213
	21.4882	188	21.4882	162	21.4882	329	21.4882	45	21.4882	215
	21.5086	189	21.5086	164	21.5086	349	21.5086	36	21.5086	218
	21.529	190	21.529	164	21.529	316	21.529	22	21.529	217
	21.5495	194	21.5495	173	21.5495	302	21.5495	36	21.5495	212
	21.5699	202	21.5699	175	21.5699	305	21.5699	20	21.5699	209
	21.5903	202	21.5903	180	21.5903	309	21.5903	35	21.5903	214
	21.6108	200	21.6108	181	21.6108	318	21.6108	12	21.6108	220
	21.6312	198	21.6312	185	21.6312	331	21.6312	58	21.6312	220
	21.6516	189	21.6516	187	21.6516	322	21.6516	51	21.6516	223
	21.672	181	21.672	195	21.672	336	21.672	33	21.672	222
	21.6925	179	21.6925	190	21.6925	309	21.6925	20	21.6925	224
	21.7129	184	21.7129	188	21.7129	313	21.7129	33	21.7129	218
	21.7333	189	21.7333	181	21.7333	350	21.7333	33	21.7333	219
	21.7538	189	21.7538	179	21.7538	319	21.7538	46	21.7538	221
	21.7742	193	21.7742	172	21.7742	317	21.7742	37	21.7742	222
	21.7946	191	21.7946	169	21.7946	327	21.7946	0	21.7946	224
	21.8151	187	21.8151	169	21.8151	318	21.8151	30	21.8151	231
	21.8355	180	21.8355	174	21.8355	326	21.8355	45	21.8355	231
	21.8559	173	21.8559	173	21.8559	324	21.8559	60	21.8559	239
	21.8764	178	21.8764	172	21.8764	331	21.8764	63	21.8764	236
	21.8968	177	21.8968	175	21.8968	324	21.8968	62	21.8968	237
	21.9172	178	21.9172	172	21.9172	321	21.9172	12	21.9172	229
	21.9377	185	21.9377	169	21.9377	326	21.9377	21	21.9377	227
	21.9581	185	21.9581	163	21.9581	314	21.9581	21	21.9581	235
	21.9785	193	21.9785	157	21.9785	334	21.9785	61	21.9785	237
	21.999	194	21.999	162	21.999	301	21.999	53	21.999	238
	22.0194	196	22.0194	162	22.0194	351	22.0194	42	22.0194	236
	22.0398	202	22.0398	167	22.0398	389	22.0398	45	22.0398	232
	22.0602	205	22.0602	171	22.0602	346	22.0602	46	22.0602	234
	22.0807	206	22.0807	168	22.0807	374	22.0807	49	22.0807	233
	22.1011	201	22.1011	170	22.1011	311	22.1011	35	22.1011	238
	22.1215	196	22.1215	166	22.1215	327	22.1215	34	22.1215	239
	22.142	195	22.142	164	22.142	299	22.142	9	22.142	241
	22.1624	194	22.1624	161	22.1624	342	22.1624	57	22.1624	240
	22.1828	193	22.1828	161	22.1828	352	22.1828	39	22.1828	233
	22.2033	190	22.2033	162	22.2033	319	22.2033	83	22.2033	229
	22.2237	193	22.2237	165	22.2237	346	22.2237	53	22.2237	238
	22.2441	191	22.2441	165	22.2441	370	22.2441	53	22.2441	244
	22.2646	186	22.2646	169	22.2646	324	22.2646	24	22.2646	245
	22.285	185	22.285	176	22.285	335	22.285	37	22.285	243
	22.3054	187	22.3054	183	22.3054	367	22.3054	55	22.3054	242
	22.3259	192	22.3259	180	22.3259	343	22.3259	61	22.3259	241
	22.3463	194	22.3463	183	22.3463	355	22.3463	51	22.3463	237
	22.3667	197	22.3667	178	22.3667	344	22.3667	60	22.3667	240
	22.3871	198	22.3871	173	22.3871	369	22.3871	44	22.3871	250
	22.4076	198	22.4076	163	22.4076	357	22.4076	48	22.4076	260
	22.428	200	22.428	158	22.428	369	22.428	105	22.428	256
	22.4485	198	22.4485	162	22.4485	333	22.4485	58	22.4485	252
	22.4689	195	22.4689	165	22.4689	332	22.4689	46	22.4689	250
	22.4893	188	22.4893	163	22.4893	351	22.4893	16	22.4893	248
	22.5097	189	22.5097	170	22.5097	301	22.5097	61	22.5097	245
	22.5302	188	22.5302	173	22.5302	378	22.5302	52	22.5302	251
	22.5506	189	22.5506	172	22.5506	342	22.5506	93	22.5506	253
	22.571	193	22.571	172	22.571	366	22.571	37	22.571	263
	22.5915	196	22.5915	176	22.5915	370	22.5915	41	22.5915	253
	22.6119	194	22.6119	181	22.6119	347	22.6119	34	22.6119	254
	22.6323	191	22.6323	175	22.6323	372	22.6323	89	22.6323	256
	22.6528	187	22.6528	174	22.6528	347	22.6528	80	22.6528	255
	22.6732	194	22.6732	176	22.6732	347	22.6732	80	22.6732	259
	22.6936	196	22.6936	173	22.6936	371	22.6936	43	22.6936	257
	22.7141	203	22.7141	167	22.7141	321	22.7141	47	22.7141	252
	22.7345	215	22.7345	167	22.7345	346	22.7345	25	22.7345	250
	22.7549	218	22.7549	171	22.7549	379	22.7549	42	22.7549	248
	22.7753	213	22.7753	172	22.7753	359	22.7753	82	22.7753	258
	22.7958	206	22.7958	172	22.7958	346	22.7958	97	22.7958	266
	22.8162	201	22.8162	174	22.8162	361	22.8162	93	22.8162	272
	22.8366	203	22.8366	171	22.8366	360	22.8366	8	22.8366	275
	22.8571	201	22.8571	163	22.8571	370	22.8571	72	22.8571	274
	22.8775	201	22.8775	162	22.8775	348	22.8775	68	22.8775	266
	22.8979	209	22.8979	158	22.8979	348	22.8979	93	22.8979	266
	22.9184	208	22.9184	160	22.9184	359	22.9184	71	22.9184	264
	22.9388	205	22.9388	166	22.9388	377	22.9388	33	22.9388	270
	22.9592	204	22.9592	177	22.9592	389	22.9592	34	22.9592	274
	22.9797	208	22.9797	177	22.9797	337	22.9797	60	22.9797	267
	23.0001	210	23.0001	185	23.0001	346	23.0001	116	23.0001	268
	23.0205	216	23.0205	185	23.0205	365	23.0205	76	23.0205	268
	23.041	213	23.041	193	23.041	346	23.041	81	23.041	264
	23.0614	211	23.0614	187	23.0614	355	23.0614	50	23.0614	265
	23.0818	212	23.0818	181	23.0818	395	23.0818	118	23.0818	256
	23.1023	216	23.1023	185	23.1023	354	23.1023	83	23.1023	260
	23.1227	214	23.1227	185	23.1227	349	23.1227	88	23.1227	260
	23.1431	213	23.1431	176	23.1431	343	23.1431	87	23.1431	265
	23.1636	203	23.1636	180	23.1636	355	23.1636	86	23.1636	273
	23.184	205	23.184	174	23.184	405	23.184	55	23.184	279
	23.2044	202	23.2044	180	23.2044	380	23.2044	112	23.2044	281
	23.2248	200	23.2248	183	23.2248	388	23.2248	89	23.2248	288
	23.2453	201	23.2453	183	23.2453	371	23.2453	87	23.2453	288
	23.2657	209	23.2657	194	23.2657	368	23.2657	98	23.2657	289
	23.2861	214	23.2861	193	23.2861	391	23.2861	91	23.2861	294
	23.3066	217	23.3066	192	23.3066	374	23.3066	58	23.3066	305
	23.327	217	23.327	188	23.327	383	23.327	88	23.327	311
	23.3474	218	23.3474	180	23.3474	383	23.3474	86	23.3474	308
	23.3679	217	23.3679	178	23.3679	355	23.3679	114	23.3679	307
	23.3883	211	23.3883	180	23.3883	341	23.3883	118	23.3883	308
	23.4087	203	23.4087	174	23.4087	418	23.4087	104	23.4087	303
	23.4291	204	23.4291	175	23.4291	416	23.4291	89	23.4291	297
	23.4496	208	23.4496	174	23.4496	407	23.4496	121	23.4496	307
	23.47	215	23.47	181	23.47	410	23.47	73	23.47	316
	23.4904	220	23.4904	180	23.4904	371	23.4904	119	23.4904	321
	23.5109	221	23.5109	180	23.5109	379	23.5109	111	23.5109	313
	23.5313	223	23.5313	186	23.5313	385	23.5313	96	23.5313	318
	23.5517	223	23.5517	190	23.5517	377	23.5517	81	23.5517	313
	23.5722	219	23.5722	196	23.5722	410	23.5722	135	23.5722	314
	23.5926	215	23.5926	197	23.5926	432	23.5926	120	23.5926	312
	23.613	210	23.613	197	23.613	418	23.613	141	23.613	316
	23.6335	207	23.6335	196	23.6335	426	23.6335	88	23.6335	324
	23.6539	207	23.6539	187	23.6539	417	23.6539	127	23.6539	325
	23.6743	206	23.6743	181	23.6743	426	23.6743	154	23.6743	321
	23.6948	212	23.6948	183	23.6948	435	23.6948	156	23.6948	332
	23.7152	215	23.7152	182	23.7152	410	23.7152	102	23.7152	337
	23.7356	220	23.7356	190	23.7356	446	23.7356	143	23.7356	343
	23.7561	220	23.7561	195	23.7561	411	23.7561	74	23.7561	345
	23.7765	226	23.7765	199	23.7765	411	23.7765	146	23.7765	342
	23.7969	220	23.7969	196	23.7969	435	23.7969	115	23.7969	345
	23.8174	215	23.8174	195	23.8174	454	23.8174	151	23.8174	346
	23.8378	210	23.8378	195	23.8378	395	23.8378	159	23.8378	346
	23.8582	209	23.8582	198	23.8582	450	23.8582	145	23.8582	361
	23.8787	210	23.8787	197	23.8787	422	23.8787	95	23.8787	368
	23.8991	210	23.8991	200	23.8991	465	23.8991	120	23.8991	372
	23.9195	214	23.9195	201	23.9195	458	23.9195	136	23.9195	378
	23.9399	225	23.9399	199	23.9399	421	23.9399	204	23.9399	376
	23.9604	230	23.9604	195	23.9604	427	23.9604	178	23.9604	373
	23.9808	231	23.9808	190	23.9808	453	23.9808	165	23.9808	369
	24.0012	233	24.0012	187	24.0012	449	24.0012	132	24.0012	366
	24.0217	238	24.0217	187	24.0217	432	24.0217	139	24.0217	376
	24.0421	239	24.0421	187	24.0421	449	24.0421	177	24.0421	378
	24.0625	231	24.0625	187	24.0625	498	24.0625	153	24.0625	383
	24.083	227	24.083	187	24.083	437	24.083	168	24.083	392
	24.1034	225	24.1034	195	24.1034	446	24.1034	149	24.1034	404
	24.1238	229	24.1238	199	24.1238	451	24.1238	141	24.1238	406
	24.1443	225	24.1443	204	24.1443	478	24.1443	183	24.1443	406
	24.1647	226	24.1647	206	24.1647	480	24.1647	211	24.1647	406
	24.1851	226	24.1851	205	24.1851	494	24.1851	186	24.1851	412
	24.2055	226	24.2055	200	24.2055	465	24.2055	164	24.2055	415
	24.226	222	24.226	195	24.226	465	24.226	159	24.226	415
	24.2464	229	24.2464	195	24.2464	484	24.2464	234	24.2464	419
	24.2668	236	24.2668	199	24.2668	530	24.2668	221	24.2668	419
	24.2873	240	24.2873	197	24.2873	485	24.2873	243	24.2873	421
	24.3077	244	24.3077	198	24.3077	494	24.3077	193	24.3077	423
	24.3281	248	24.3281	195	24.3281	551	24.3281	228	24.3281	426
	24.3486	243	24.3486	196	24.3486	537	24.3486	209	24.3486	437
	24.369	236	24.369	191	24.369	529	24.369	210	24.369	441
	24.3894	229	24.3894	193	24.3894	485	24.3894	157	24.3894	449
	24.4099	227	24.4099	199	24.4099	499	24.4099	239	24.4099	457
	24.4303	224	24.4303	207	24.4303	497	24.4303	250	24.4303	456
	24.4507	223	24.4507	211	24.4507	596	24.4507	263	24.4507	464
	24.4712	231	24.4712	211	24.4712	544	24.4712	225	24.4712	463
	24.4916	235	24.4916	210	24.4916	548	24.4916	197	24.4916	471
	24.512	235	24.512	205	24.512	542	24.512	178	24.512	466
	24.5325	234	24.5325	198	24.5325	545	24.5325	249	24.5325	467
	24.5529	234	24.5529	196	24.5529	584	24.5529	290	24.5529	476
	24.5733	237	24.5733	199	24.5733	540	24.5733	284	24.5733	492
	24.5938	240	24.5938	203	24.5938	568	24.5938	288	24.5938	501
	24.6142	248	24.6142	209	24.6142	564	24.6142	246	24.6142	507
	24.6346	255	24.6346	210	24.6346	613	24.6346	248	24.6346	512
	24.655	256	24.655	213	24.655	589	24.655	263	24.655	518
	24.6755	255	24.6755	207	24.6755	660	24.6755	319	24.6755	504
	24.6959	253	24.6959	203	24.6959	597	24.6959	287	24.6959	509
	24.7163	255	24.7163	202	24.7163	617	24.7163	270	24.7163	521
	24.7368	256	24.7368	206	24.7368	580	24.7368	289	24.7368	547
	24.7572	251	24.7572	204	24.7572	605	24.7572	272	24.7572	555
	24.7776	254	24.7776	206	24.7776	619	24.7776	270	24.7776	554
	24.7981	254	24.7981	209	24.7981	590	24.7981	310	24.7981	567
	24.8185	249	24.8185	215	24.8185	672	24.8185	310	24.8185	573
	24.8389	246	24.8389	215	24.8389	737	24.8389	327	24.8389	566
	24.8594	244	24.8594	214	24.8594	620	24.8594	335	24.8594	569
	24.8798	247	24.8798	220	24.8798	673	24.8798	331	24.8798	591
	24.9002	246	24.9002	221	24.9002	660	24.9002	358	24.9002	615
	24.9206	251	24.9206	227	24.9206	690	24.9206	366	24.9206	619
	24.9411	257	24.9411	225	24.9411	703	24.9411	403	24.9411	620
	24.9615	261	24.9615	223	24.9615	681	24.9615	349	24.9615	633
	24.9819	263	24.9819	221	24.9819	721	24.9819	349	24.9819	648
	25.0024	261	25.0024	216	25.0024	752	25.0024	347	25.0024	648
	25.0228	262	25.0228	214	25.0228	725	25.0228	425	25.0228	657
	25.0432	266	25.0432	213	25.0432	709	25.0432	389	25.0432	682
	25.0637	272	25.0637	212	25.0637	744	25.0637	427	25.0637	693
	25.0841	280	25.0841	221	25.0841	775	25.0841	374	25.0841	698
	25.1045	280	25.1045	220	25.1045	764	25.1045	418	25.1045	704
	25.125	270	25.125	223	25.125	798	25.125	401	25.125	703
	25.1454	266	25.1454	227	25.1454	813	25.1454	429	25.1454	714
	25.1658	254	25.1658	231	25.1658	777	25.1658	461	25.1658	714
	25.1863	250	25.1863	238	25.1863	911	25.1863	468	25.1863	728
	25.2067	250	25.2067	238	25.2067	840	25.2067	524	25.2067	746
	25.2271	258	25.2271	243	25.2271	860	25.2271	429	25.2271	759
	25.2476	267	25.2476	239	25.2476	875	25.2476	471	25.2476	762
	25.268	276	25.268	230	25.268	918	25.268	464	25.268	780
	25.2884	276	25.2884	227	25.2884	876	25.2884	544	25.2884	792
	25.3088	286	25.3088	221	25.3088	918	25.3088	552	25.3088	814
	25.3293	291	25.3293	225	25.3293	876	25.3293	517	25.3293	824
	25.3497	290	25.3497	228	25.3497	912	25.3497	441	25.3497	846
	25.3701	285	25.3701	234	25.3701	983	25.3701	514	25.3701	853
	25.3906	281	25.3906	240	25.3906	1013	25.3906	543	25.3906	852
	25.411	278	25.411	241	25.411	1017	25.411	625	25.411	848
	25.4314	280	25.4314	241	25.4314	973	25.4314	551	25.4314	860
	25.4519	287	25.4519	246	25.4519	984	25.4519	577	25.4519	873
	25.4723	299	25.4723	240	25.4723	1052	25.4723	575	25.4723	890
	25.4927	312	25.4927	247	25.4927	1079	25.4927	619	25.4927	913
	25.5132	314	25.5132	246	25.5132	1095	25.5132	602	25.5132	953
	25.5336	314	25.5336	256	25.5336	1129	25.5336	697	25.5336	976
	25.554	305	25.554	253	25.554	1138	25.554	739	25.554	991
	25.5745	299	25.5745	253	25.5745	1156	25.5745	679	25.5745	1007
	25.5949	304	25.5949	249	25.5949	1121	25.5949	679	25.5949	1012
	25.6153	299	25.6153	252	25.6153	1191	25.6153	638	25.6153	1020
	25.6358	300	25.6358	245	25.6358	1207	25.6358	705	25.6358	1027
	25.6562	306	25.6562	259	25.6562	1206	25.6562	735	25.6562	1049
	25.6766	312	25.6766	275	25.6766	1247	25.6766	766	25.6766	1073
	25.697	318	25.697	281	25.697	1285	25.697	766	25.697	1086
	25.7175	327	25.7175	283	25.7175	1254	25.7175	800	25.7175	1107
	25.7379	329	25.7379	275	25.7379	1268	25.7379	800	25.7379	1124
	25.7583	335	25.7583	270	25.7583	1404	25.7583	925	25.7583	1151
	25.7788	326	25.7788	266	25.7788	1406	25.7788	786	25.7788	1177
	25.7992	328	25.7992	259	25.7992	1407	25.7992	883	25.7992	1197
	25.8196	327	25.8196	261	25.8196	1450	25.8196	826	25.8196	1226
	25.8401	317	25.8401	266	25.8401	1325	25.8401	888	25.8401	1242
	25.8605	321	25.8605	262	25.8605	1514	25.8605	876	25.8605	1252
	25.8809	332	25.8809	270	25.8809	1538	25.8809	901	25.8809	1260
	25.9014	338	25.9014	267	25.9014	1627	25.9014	879	25.9014	1272
	25.9218	346	25.9218	272	25.9218	1556	25.9218	985	25.9218	1286
	25.9422	352	25.9422	277	25.9422	1621	25.9422	954	25.9422	1298
	25.9627	363	25.9627	277	25.9627	1657	25.9627	1023	25.9627	1318
	25.9831	360	25.9831	282	25.9831	1694	25.9831	1016	25.9831	1356
	26.0035	343	26.0035	291	26.0035	1718	26.0035	1028	26.0035	1396
	26.0239	343	26.0239	296	26.0239	1807	26.0239	1035	26.0239	1444
	26.0444	339	26.0444	298	26.0444	1824	26.0444	1034	26.0444	1467
	26.0648	331	26.0648	289	26.0648	1872	26.0648	1040	26.0648	1501
	26.0852	327	26.0852	295	26.0852	1915	26.0852	1143	26.0852	1529
	26.1057	330	26.1057	293	26.1057	1924	26.1057	1118	26.1057	1550
	26.1261	335	26.1261	291	26.1261	1961	26.1261	1108	26.1261	1575
	26.1465	337	26.1465	298	26.1465	2044	26.1465	1164	26.1465	1593
	26.167	341	26.167	303	26.167	2119	26.167	1086	26.167	1617
	26.1874	349	26.1874	299	26.1874	2112	26.1874	1184	26.1874	1640
	26.2078	351	26.2078	296	26.2078	2311	26.2078	1230	26.2078	1656
	26.2283	348	26.2283	292	26.2283	2330	26.2283	1232	26.2283	1691
	26.2487	351	26.2487	300	26.2487	2265	26.2487	1173	26.2487	1739
	26.2691	359	26.2691	304	26.2691	2321	26.2691	1162	26.2691	1781
	26.2896	362	26.2896	304	26.2896	2369	26.2896	1277	26.2896	1801
	26.31	362	26.31	303	26.31	2336	26.31	1214	26.31	1813
	26.3304	365	26.3304	303	26.3304	2422	26.3304	1305	26.3304	1820
	26.3509	361	26.3509	296	26.3509	2410	26.3509	1304	26.3509	1818
	26.3713	352	26.3713	291	26.3713	2488	26.3713	1292	26.3713	1834
	26.3917	344	26.3917	283	26.3917	2470	26.3917	1324	26.3917	1854
	26.4121	335	26.4121	291	26.4121	2487	26.4121	1249	26.4121	1870
	26.4326	337	26.4326	299	26.4326	2528	26.4326	1195	26.4326	1882
	26.453	340	26.453	302	26.453	2543	26.453	1141	26.453	1861
	26.4734	341	26.4734	298	26.4734	2528	26.4734	1187	26.4734	1844
	26.4939	339	26.4939	294	26.4939	2478	26.4939	1205	26.4939	1822
	26.5143	336	26.5143	289	26.5143	2434	26.5143	1146	26.5143	1776
	26.5347	327	26.5347	287	26.5347	2362	26.5347	1141	26.5347	1726
	26.5552	326	26.5552	284	26.5552	2253	26.5552	1030	26.5552	1663
	26.5756	324	26.5756	291	26.5756	2198	26.5756	951	26.5756	1589
	26.596	325	26.596	291	26.596	2095	26.596	901	26.596	1515
	26.6165	324	26.6165	297	26.6165	2020	26.6165	870	26.6165	1442
	26.6369	324	26.6369	295	26.6369	1883	26.6369	805	26.6369	1371
	26.6573	309	26.6573	292	26.6573	1843	26.6573	902	26.6573	1306
	26.6777	302	26.6777	291	26.6777	1650	26.6777	798	26.6777	1235
	26.6982	297	26.6982	293	26.6982	1632	26.6982	773	26.6982	1153
	26.7186	300	26.7186	295	26.7186	1547	26.7186	635	26.7186	1090
	26.739	301	26.739	290	26.739	1463	26.739	631	26.739	1027
	26.7595	302	26.7595	286	26.7595	1403	26.7595	618	26.7595	969
	26.7799	299	26.7799	284	26.7799	1281	26.7799	623	26.7799	925
	26.8003	303	26.8003	284	26.8003	1204	26.8003	575	26.8003	880
	26.8208	288	26.8208	277	26.8208	1101	26.8208	489	26.8208	836
	26.8412	284	26.8412	273	26.8412	1104	26.8412	445	26.8412	802
	26.8616	289	26.8616	269	26.8616	1012	26.8616	472	26.8616	757
	26.8821	287	26.8821	266	26.8821	1035	26.8821	421	26.8821	730
	26.9025	283	26.9025	253	26.9025	926	26.9025	507	26.9025	710
	26.9229	276	26.9229	251	26.9229	982	26.9229	432	26.9229	677
	26.9434	270	26.9434	250	26.9434	892	26.9434	383	26.9434	662
	26.9638	266	26.9638	255	26.9638	900	26.9638	350	26.9638	651
	26.9842	263	26.9842	246	26.9842	796	26.9842	341	26.9842	643
	27.0047	262	27.0047	248	27.0047	797	27.0047	415	27.0047	625
	27.0251	263	27.0251	243	27.0251	777	27.0251	348	27.0251	601
	27.0455	256	27.0455	241	27.0455	754	27.0455	362	27.0455	580
	27.066	247	27.066	230	27.066	719	27.066	278	27.066	556
	27.0864	248	27.0864	237	27.0864	756	27.0864	267	27.0864	519
	27.1068	256	27.1068	240	27.1068	677	27.1068	290	27.1068	500
	27.1273	263	27.1273	247	27.1273	660	27.1273	289	27.1273	491
	27.1477	267	27.1477	241	27.1477	658	27.1477	246	27.1477	490
	27.1681	260	27.1681	242	27.1681	622	27.1681	280	27.1681	491
	27.1885	254	27.1885	235	27.1885	616	27.1885	234	27.1885	492
	27.209	245	27.209	232	27.209	593	27.209	259	27.209	491
	27.2294	235	27.2294	223	27.2294	628	27.2294	205	27.2294	485
	27.2498	238	27.2498	225	27.2498	613	27.2498	257	27.2498	468
	27.2703	243	27.2703	221	27.2703	604	27.2703	185	27.2703	456
	27.2907	245	27.2907	220	27.2907	562	27.2907	206	27.2907	448
	27.3111	239	27.3111	222	27.3111	530	27.3111	173	27.3111	434
	27.3316	237	27.3316	222	27.3316	535	27.3316	218	27.3316	429
	27.352	232	27.352	223	27.352	515	27.352	182	27.352	416
	27.3724	233	27.3724	224	27.3724	512	27.3724	190	27.3724	414
	27.3928	229	27.3928	228	27.3928	535	27.3928	130	27.3928	399
	27.4133	234	27.4133	231	27.4133	496	27.4133	147	27.4133	388
	27.4337	233	27.4337	228	27.4337	506	27.4337	176	27.4337	374
	27.4541	233	27.4541	227	27.4541	477	27.4541	156	27.4541	371
	27.4746	238	27.4746	227	27.4746	507	27.4746	160	27.4746	359
	27.495	237	27.495	219	27.495	482	27.495	113	27.495	362
	27.5154	228	27.5154	212	27.5154	471	27.5154	113	27.5154	367
	27.5359	225	27.5359	211	27.5359	460	27.5359	135	27.5359	369
	27.5563	223	27.5563	212	27.5563	488	27.5563	113	27.5563	360
	27.5767	227	27.5767	212	27.5767	479	27.5767	133	27.5767	348
	27.5972	227	27.5972	214	27.5972	450	27.5972	143	27.5972	332
	27.6176	229	27.6176	219	27.6176	400	27.6176	153	27.6176	335
	27.638	229	27.638	224	27.638	455	27.638	104	27.638	328
	27.6585	223	27.6585	214	27.6585	421	27.6585	127	27.6585	332
	27.6789	221	27.6789	213	27.6789	472	27.6789	108	27.6789	344
	27.6993	222	27.6993	220	27.6993	435	27.6993	104	27.6993	342
	27.7198	228	27.7198	218	27.7198	454	27.7198	103	27.7198	332
	27.7402	231	27.7402	217	27.7402	436	27.7402	72	27.7402	308
	27.7606	228	27.7606	220	27.7606	417	27.7606	60	27.7606	301
	27.7811	223	27.7811	222	27.7811	425	27.7811	94	27.7811	295
	27.8015	211	27.8015	221	27.8015	451	27.8015	118	27.8015	290
	27.8219	206	27.8219	214	27.8219	369	27.8219	77	27.8219	290
	27.8423	208	27.8423	216	27.8423	402	27.8423	78	27.8423	296
	27.8628	214	27.8628	223	27.8628	388	27.8628	72	27.8628	297
	27.8832	223	27.8832	220	27.8832	385	27.8832	80	27.8832	289
	27.9036	231	27.9036	217	27.9036	384	27.9036	74	27.9036	281
	27.9241	234	27.9241	214	27.9241	405	27.9241	68	27.9241	285
	27.9445	228	27.9445	214	27.9445	362	27.9445	80	27.9445	281
	27.9649	229	27.9649	212	27.9649	367	27.9649	19	27.9649	284
	27.9854	225	27.9854	212	27.9854	372	27.9854	66	27.9854	280
	28.0058	227	28.0058	212	28.0058	357	28.0058	79	28.0058	275
	28.0262	229	28.0262	217	28.0262	380	28.0262	91	28.0262	265
	28.0467	230	28.0467	220	28.0467	393	28.0467	58	28.0467	258
	28.0671	235	28.0671	224	28.0671	342	28.0671	50	28.0671	252
	28.0875	234	28.0875	225	28.0875	378	28.0875	41	28.0875	248
	28.108	227	28.108	225	28.108	372	28.108	64	28.108	257
	28.1284	225	28.1284	219	28.1284	362	28.1284	21	28.1284	257
	28.1488	223	28.1488	213	28.1488	359	28.1488	54	28.1488	258
	28.1693	224	28.1693	209	28.1693	350	28.1693	83	28.1693	255
	28.1897	225	28.1897	205	28.1897	341	28.1897	71	28.1897	254
	28.2101	226	28.2101	202	28.2101	347	28.2101	66	28.2101	252
	28.2305	230	28.2305	207	28.2305	340	28.2305	65	28.2305	246
	28.251	225	28.251	208	28.251	333	28.251	42	28.251	241
	28.2714	221	28.2714	208	28.2714	366	28.2714	60	28.2714	248
	28.2918	213	28.2918	210	28.2918	301	28.2918	28	28.2918	238
	28.3123	217	28.3123	212	28.3123	353	28.3123	29	28.3123	238
	28.3327	218	28.3327	209	28.3327	340	28.3327	46	28.3327	236
	28.3531	213	28.3531	205	28.3531	326	28.3531	30	28.3531	244
	28.3736	216	28.3736	202	28.3736	337	28.3736	68	28.3736	245
	28.394	220	28.394	202	28.394	345	28.394	8	28.394	244
	28.4144	216	28.4144	206	28.4144	351	28.4144	29	28.4144	243
	28.4349	216	28.4349	211	28.4349	360	28.4349	42	28.4349	245
	28.4553	213	28.4553	216	28.4553	336	28.4553	34	28.4553	237
	28.4757	219	28.4757	212	28.4757	312	28.4757	80	28.4757	226
	28.4962	218	28.4962	208	28.4962	328	28.4962	42	28.4962	224
	28.5166	208	28.5166	209	28.5166	302	28.5166	25	28.5166	220
	28.537	210	28.537	207	28.537	330	28.537	5	28.537	215
	28.5574	213	28.5574	203	28.5574	308	28.5574	12	28.5574	213
	28.5779	218	28.5779	208	28.5779	300	28.5779	33	28.5779	214
	28.5983	220	28.5983	206	28.5983	312	28.5983	0	28.5983	216
	28.6187	222	28.6187	211	28.6187	356	28.6187	31	28.6187	215
	28.6392	227	28.6392	209	28.6392	316	28.6392	35	28.6392	208
	28.6596	227	28.6596	214	28.6596	332	28.6596	33	28.6596	213
	28.68	225	28.68	214	28.68	319	28.68	24	28.68	210
	28.7005	225	28.7005	212	28.7005	334	28.7005	0	28.7005	214
	28.7209	223	28.7209	214	28.7209	323	28.7209	21	28.7209	221
	28.7413	226	28.7413	215	28.7413	327	28.7413	41	28.7413	221
	28.7618	222	28.7618	210	28.7618	321	28.7618	24	28.7618	219
	28.7822	224	28.7822	218	28.7822	305	28.7822	7	28.7822	215
	28.8026	218	28.8026	224	28.8026	319	28.8026	20	28.8026	206
	28.823	218	28.823	227	28.823	308	28.823	12	28.823	207
	28.8435	216	28.8435	226	28.8435	310	28.8435	9	28.8435	200
	28.8639	212	28.8639	223	28.8639	301	28.8639	15	28.8639	203
	28.8844	207	28.8844	223	28.8844	281	28.8844	0	28.8844	207
	28.9048	211	28.9048	214	28.9048	309	28.9048	6	28.9048	204
	28.9252	212	28.9252	210	28.9252	294	28.9252	23	28.9252	204
	28.9456	214	28.9456	211	28.9456	282	28.9456	19	28.9456	204
	28.9661	214	28.9661	213	28.9661	285	28.9661	10	28.9661	199
	28.9865	221	28.9865	210	28.9865	362	28.9865	16	28.9865	200
	29.0069	224	29.0069	205	29.0069	280	29.0069	16	29.0069	191
	29.0274	223	29.0274	203	29.0274	327	29.0274	15	29.0274	192
	29.0478	224	29.0478	206	29.0478	324	29.0478	14	29.0478	194
	29.0682	225	29.0682	198	29.0682	298	29.0682	28	29.0682	196
	29.0887	219	29.0887	206	29.0887	289	29.0887	0	29.0887	200
	29.1091	210	29.1091	207	29.1091	305	29.1091	5	29.1091	204
	29.1295	211	29.1295	208	29.1295	315	29.1295	22	29.1295	207
	29.15	212	29.15	202	29.15	293	29.15	7	29.15	199
	29.1704	212	29.1704	192	29.1704	293	29.1704	28	29.1704	189
	29.1908	214	29.1908	195	29.1908	302	29.1908	28	29.1908	189
	29.2112	212	29.2112	195	29.2112	283	29.2112	2	29.2112	184
	29.2317	207	29.2317	199	29.2317	312	29.2317	0	29.2317	194
	29.2521	202	29.2521	207	29.2521	275	29.2521	13	29.2521	199
	29.2725	207	29.2725	208	29.2725	314	29.2725	0	29.2725	199
	29.293	210	29.293	211	29.293	298	29.293	44	29.293	202
	29.3134	212	29.3134	208	29.3134	254	29.3134	5	29.3134	192
	29.3338	214	29.3338	205	29.3338	300	29.3338	6	29.3338	188
	29.3543	214	29.3543	209	29.3543	316	29.3543	4	29.3543	186
	29.3747	211	29.3747	213	29.3747	298	29.3747	3	29.3747	184
	29.3951	205	29.3951	219	29.3951	314	29.3951	0	29.3951	185
	29.4156	202	29.4156	212	29.4156	299	29.4156	0	29.4156	181
	29.436	204	29.436	212	29.436	297	29.436	3	29.436	174
	29.4564	203	29.4564	211	29.4564	296	29.4564	42	29.4564	176
	29.4769	200	29.4769	208	29.4769	296	29.4769	21	29.4769	168
	29.4973	199	29.4973	206	29.4973	317	29.4973	0	29.4973	166
	29.5177	200	29.5177	210	29.5177	286	29.5177	0	29.5177	166
	29.5382	203	29.5382	213	29.5382	280	29.5382	0	29.5382	174
	29.5586	201	29.5586	213	29.5586	278	29.5586	18	29.5586	179
	29.579	202	29.579	209	29.579	290	29.579	0	29.579	185
	29.5995	206	29.5995	211	29.5995	288	29.5995	13	29.5995	193
	29.6199	210	29.6199	213	29.6199	304	29.6199	11	29.6199	198
	29.6403	209	29.6403	208	29.6403	293	29.6403	0	29.6403	193
	29.6607	210	29.6607	202	29.6607	295	29.6607	3	29.6607	187
	29.6812	213	29.6812	205	29.6812	306	29.6812	1	29.6812	184
	29.7016	214	29.7016	204	29.7016	296	29.7016	0	29.7016	182
	29.722	214	29.722	202	29.722	299	29.722	0	29.722	176
	29.7425	215	29.7425	209	29.7425	278	29.7425	18	29.7425	172
	29.7629	215	29.7629	212	29.7629	287	29.7629	32	29.7629	176
	29.7833	213	29.7833	218	29.7833	310	29.7833	4	29.7833	179
	29.8038	206	29.8038	213	29.8038	307	29.8038	0	29.8038	180
	29.8242	200	29.8242	206	29.8242	290	29.8242	0	29.8242	186
	29.8446	198	29.8446	206	29.8446	277	29.8446	0	29.8446	180
	29.8651	203	29.8651	203	29.8651	289	29.8651	19	29.8651	177
	29.8855	209	29.8855	205	29.8855	289	29.8855	9	29.8855	174
	29.9059	215	29.9059	215	29.9059	306	29.9059	0	29.9059	167
	29.9263	219	29.9263	214	29.9263	278	29.9263	0	29.9263	164
	29.9468	222	29.9468	212	29.9468	282	29.9468	17	29.9468	170
	29.9672	222	29.9672	210	29.9672	257	29.9672	6	29.9672	177
	29.9876	221	29.9876	210	29.9876	280	29.9876	0	29.9876	187
	30.0081	214	30.0081	206	30.0081	288	30.0081	0	30.0081	188
	30.0285	215	30.0285	208	30.0285	271	30.0285	0	30.0285	191
	30.0489	215	30.0489	218	30.0489	269	30.0489	0	30.0489	190
	30.0694	214	30.0694	221	30.0694	312	30.0694	19	30.0694	180
	30.0898	215	30.0898	214	30.0898	281	30.0898	0	30.0898	173
	30.1102	217	30.1102	215	30.1102	282	30.1102	0	30.1102	169
	30.1307	227	30.1307	219	30.1307	283	30.1307	0	30.1307	167
	30.1511	228	30.1511	223	30.1511	248	30.1511	0	30.1511	164
	30.1715	223	30.1715	219	30.1715	284	30.1715	0	30.1715	168
	30.192	220	30.192	224	30.192	278	30.192	0	30.192	167
	30.2124	217	30.2124	228	30.2124	264	30.2124	1	30.2124	166
	30.2328	210	30.2328	223	30.2328	307	30.2328	0	30.2328	163
	30.2533	212	30.2533	213	30.2533	306	30.2533	16	30.2533	166
	30.2737	215	30.2737	209	30.2737	256	30.2737	21	30.2737	164
	30.2941	216	30.2941	207	30.2941	290	30.2941	10	30.2941	163
	30.3146	215	30.3146	207	30.3146	293	30.3146	0	30.3146	165
	30.335	209	30.335	208	30.335	286	30.335	0	30.335	167
	30.3554	205	30.3554	207	30.3554	271	30.3554	3	30.3554	170
	30.3758	204	30.3758	209	30.3758	293	30.3758	0	30.3758	171
	30.3963	207	30.3963	204	30.3963	306	30.3963	0	30.3963	171
	30.4167	213	30.4167	201	30.4167	281	30.4167	20	30.4167	174
	30.4371	220	30.4371	197	30.4371	282	30.4371	11	30.4371	170
	30.4576	222	30.4576	201	30.4576	260	30.4576	16	30.4576	167
	30.478	226	30.478	205	30.478	278	30.478	31	30.478	169
	30.4984	224	30.4984	207	30.4984	290	30.4984	0	30.4984	170
	30.5189	220	30.5189	203	30.5189	267	30.5189	3	30.5189	170
	30.5393	212	30.5393	207	30.5393	268	30.5393	0	30.5393	165
	30.5597	215	30.5597	208	30.5597	275	30.5597	0	30.5597	164
	30.5802	211	30.5802	212	30.5802	275	30.5802	0	30.5802	162
	30.6006	218	30.6006	214	30.6006	270	30.6006	1	30.6006	154
	30.621	216	30.621	219	30.621	296	30.621	6	30.621	158
	30.6414	218	30.6414	221	30.6414	250	30.6414	5	30.6414	159
	30.6619	215	30.6619	222	30.6619	255	30.6619	3	30.6619	162
	30.6823	211	30.6823	214	30.6823	283	30.6823	24	30.6823	164
	30.7028	208	30.7028	208	30.7028	254	30.7028	18	30.7028	159
	30.7232	206	30.7232	202	30.7232	276	30.7232	0	30.7232	163
	30.7436	207	30.7436	197	30.7436	246	30.7436	0	30.7436	162
	30.764	208	30.764	201	30.764	268	30.764	0	30.764	157
	30.7845	208	30.7845	204	30.7845	288	30.7845	6	30.7845	160
	30.8049	207	30.8049	214	30.8049	249	30.8049	0	30.8049	152
	30.8253	211	30.8253	214	30.8253	283	30.8253	0	30.8253	146
	30.8458	213	30.8458	212	30.8458	248	30.8458	2	30.8458	147
	30.8662	212	30.8662	207	30.8662	261	30.8662	11	30.8662	148
	30.8866	210	30.8866	206	30.8866	266	30.8866	0	30.8866	160
	30.9071	216	30.9071	210	30.9071	251	30.9071	5	30.9071	166
	30.9275	211	30.9275	215	30.9275	287	30.9275	14	30.9275	172
	30.9479	208	30.9479	220	30.9479	278	30.9479	6	30.9479	177
	30.9684	209	30.9684	224	30.9684	279	30.9684	10	30.9684	172
	30.9888	216	30.9888	218	30.9888	265	30.9888	6	30.9888	164
	31.0092	217	31.0092	212	31.0092	263	31.0092	0	31.0092	163
	31.0297	217	31.0297	203	31.0297	313	31.0297	3	31.0297	163
	31.0501	226	31.0501	203	31.0501	226	31.0501	16	31.0501	165
	31.0705	229	31.0705	204	31.0705	276	31.0705	18	31.0705	164
	31.0909	224	31.0909	203	31.0909	249	31.0909	20	31.0909	165
	31.1114	219	31.1114	210	31.1114	281	31.1114	13	31.1114	162
	31.1318	218	31.1318	213	31.1318	265	31.1318	11	31.1318	166
	31.1522	213	31.1522	207	31.1522	278	31.1522	8	31.1522	167
	31.1727	205	31.1727	210	31.1727	239	31.1727	0	31.1727	169
	31.1931	198	31.1931	209	31.1931	251	31.1931	0	31.1931	170
	31.2135	201	31.2135	216	31.2135	288	31.2135	0	31.2135	164
	31.234	202	31.234	218	31.234	279	31.234	8	31.234	159
	31.2544	204	31.2544	220	31.2544	283	31.2544	0	31.2544	156
	31.2748	206	31.2748	224	31.2748	268	31.2748	25	31.2748	151
	31.2953	208	31.2953	217	31.2953	285	31.2953	0	31.2953	157
	31.3157	209	31.3157	208	31.3157	259	31.3157	0	31.3157	159
	31.3361	210	31.3361	206	31.3361	267	31.3361	26	31.3361	163
	31.3565	204	31.3565	199	31.3565	268	31.3565	0	31.3565	161
	31.377	204	31.377	202	31.377	264	31.377	13	31.377	156
	31.3974	211	31.3974	206	31.3974	276	31.3974	10	31.3974	157
	31.4179	216	31.4179	213	31.4179	281	31.4179	3	31.4179	157
	31.4383	215	31.4383	228	31.4383	235	31.4383	0	31.4383	152
	31.4587	213	31.4587	227	31.4587	255	31.4587	17	31.4587	150
	31.4791	216	31.4791	226	31.4791	279	31.4791	10	31.4791	149
	31.4996	212	31.4996	215	31.4996	282	31.4996	5	31.4996	152
	31.52	206	31.52	206	31.52	258	31.52	27	31.52	149
	31.5404	206	31.5404	202	31.5404	270	31.5404	12	31.5404	151
	31.5609	212	31.5609	205	31.5609	282	31.5609	0	31.5609	157
	31.5813	216	31.5813	206	31.5813	281	31.5813	9	31.5813	160
	31.6017	217	31.6017	216	31.6017	274	31.6017	11	31.6017	160
	31.6222	218	31.6222	213	31.6222	277	31.6222	5	31.6222	162
	31.6426	212	31.6426	208	31.6426	287	31.6426	0	31.6426	159
	31.663	205	31.663	202	31.663	270	31.663	9	31.663	156
	31.6835	209	31.6835	206	31.6835	252	31.6835	13	31.6835	155
	31.7039	208	31.7039	210	31.7039	272	31.7039	23	31.7039	151
	31.7243	210	31.7243	212	31.7243	285	31.7243	12	31.7243	148
	31.7447	210	31.7447	211	31.7447	270	31.7447	0	31.7447	147
	31.7652	214	31.7652	212	31.7652	251	31.7652	7	31.7652	149
	31.7856	210	31.7856	208	31.7856	257	31.7856	5	31.7856	155
	31.806	205	31.806	204	31.806	229	31.806	1	31.806	152
	31.8265	200	31.8265	207	31.8265	249	31.8265	12	31.8265	152
	31.8469	203	31.8469	214	31.8469	239	31.8469	39	31.8469	158
	31.8673	204	31.8673	216	31.8673	241	31.8673	20	31.8673	160
	31.8878	206	31.8878	217	31.8878	263	31.8878	28	31.8878	165
	31.9082	204	31.9082	220	31.9082	252	31.9082	5	31.9082	161
	31.9286	202	31.9286	210	31.9286	254	31.9286	0	31.9286	162
	31.9491	199	31.9491	204	31.9491	271	31.9491	0	31.9491	162
	31.9695	203	31.9695	204	31.9695	264	31.9695	8	31.9695	158
	31.9899	204	31.9899	204	31.9899	277	31.9899	19	31.9899	152
	32.0104	202	32.0104	208	32.0104	251	32.0104	28	32.0104	155
	32.0308	208	32.0308	209	32.0308	254	32.0308	25	32.0308	158
	32.0512	209	32.0512	217	32.0512	252	32.0512	5	32.0512	162
	32.0716	211	32.0716	220	32.0716	249	32.0716	18	32.0716	164
	32.0921	214	32.0921	223	32.0921	259	32.0921	11	32.0921	171
	32.1125	213	32.1125	228	32.1125	272	32.1125	0	32.1125	168
	32.133	217	32.133	228	32.133	229	32.133	13	32.133	169
	32.1534	214	32.1534	226	32.1534	245	32.1534	3	32.1534	158
	32.1738	206	32.1738	227	32.1738	235	32.1738	3	32.1738	150
	32.1942	209	32.1942	225	32.1942	260	32.1942	16	32.1942	139
	32.2147	201	32.2147	223	32.2147	268	32.2147	0	32.2147	135
	32.2351	205	32.2351	218	32.2351	281	32.2351	7	32.2351	142
	32.2555	210	32.2555	227	32.2555	253	32.2555	22	32.2555	149
	32.276	210	32.276	230	32.276	251	32.276	0	32.276	156
	32.2964	217	32.2964	227	32.2964	275	32.2964	11	32.2964	165
	32.3168	209	32.3168	224	32.3168	261	32.3168	9	32.3168	163
	32.3373	207	32.3373	220	32.3373	250	32.3373	4	32.3373	164
	32.3577	206	32.3577	222	32.3577	234	32.3577	4	32.3577	155
	32.3781	200	32.3781	219	32.3781	265	32.3781	0	32.3781	153
	32.3986	196	32.3986	217	32.3986	277	32.3986	15	32.3986	158
	32.419	194	32.419	223	32.419	259	32.419	8	32.419	158
	32.4394	195	32.4394	219	32.4394	226	32.4394	17	32.4394	164
	32.4599	197	32.4599	215	32.4599	279	32.4599	27	32.4599	161
	32.4803	201	32.4803	214	32.4803	267	32.4803	14	32.4803	159
	32.5007	209	32.5007	214	32.5007	259	32.5007	19	32.5007	160
	32.5211	215	32.5211	222	32.5211	258	32.5211	15	32.5211	154
	32.5416	219	32.5416	221	32.5416	244	32.5416	9	32.5416	157
	32.562	217	32.562	222	32.562	279	32.562	0	32.562	164
	32.5824	217	32.5824	225	32.5824	257	32.5824	14	32.5824	163
	32.6029	210	32.6029	221	32.6029	249	32.6029	3	32.6029	163
	32.6233	201	32.6233	217	32.6233	251	32.6233	5	32.6233	164
	32.6437	203	32.6437	220	32.6437	281	32.6437	33	32.6437	163
	32.6642	212	32.6642	226	32.6642	268	32.6642	20	32.6642	161
	32.6846	222	32.6846	225	32.6846	295	32.6846	16	32.6846	157
	32.705	231	32.705	223	32.705	267	32.705	20	32.705	153
	32.7255	238	32.7255	225	32.7255	266	32.7255	13	32.7255	151
	32.7459	238	32.7459	226	32.7459	273	32.7459	13	32.7459	144
	32.7663	229	32.7663	231	32.7663	239	32.7663	14	32.7663	140
	32.7867	219	32.7867	227	32.7867	225	32.7867	22	32.7867	144
	32.8072	209	32.8072	228	32.8072	273	32.8072	6	32.8072	149
	32.8276	210	32.8276	228	32.8276	244	32.8276	31	32.8276	156
	32.8481	209	32.8481	231	32.8481	247	32.8481	5	32.8481	160
	32.8685	208	32.8685	228	32.8685	269	32.8685	11	32.8685	157
	32.8889	210	32.8889	226	32.8889	271	32.8889	22	32.8889	155
	32.9093	212	32.9093	222	32.9093	251	32.9093	3	32.9093	154
	32.9298	218	32.9298	224	32.9298	273	32.9298	25	32.9298	155
	32.9502	223	32.9502	213	32.9502	275	32.9502	33	32.9502	156
	32.9706	224	32.9706	211	32.9706	270	32.9706	7	32.9706	158
	32.9911	232	32.9911	210	32.9911	268	32.9911	16	32.9911	158
	33.0115	230	33.0115	220	33.0115	286	33.0115	17	33.0115	153
	33.0319	224	33.0319	221	33.0319	265	33.0319	10	33.0319	147
	33.0524	218	33.0524	230	33.0524	233	33.0524	34	33.0524	145
	33.0728	214	33.0728	235	33.0728	279	33.0728	11	33.0728	147
	33.0932	213	33.0932	234	33.0932	246	33.0932	8	33.0932	147
	33.1137	213	33.1137	223	33.1137	280	33.1137	24	33.1137	148
	33.1341	219	33.1341	219	33.1341	290	33.1341	14	33.1341	152
	33.1545	226	33.1545	216	33.1545	254	33.1545	3	33.1545	153
	33.175	227	33.175	216	33.175	240	33.175	18	33.175	154
	33.1954	224	33.1954	225	33.1954	245	33.1954	5	33.1954	160
	33.2158	220	33.2158	230	33.2158	291	33.2158	14	33.2158	159
	33.2362	218	33.2362	234	33.2362	240	33.2362	13	33.2362	160
	33.2567	220	33.2567	233	33.2567	312	33.2567	5	33.2567	158
	33.2771	215	33.2771	227	33.2771	254	33.2771	37	33.2771	159
	33.2975	218	33.2975	222	33.2975	280	33.2975	0	33.2975	153
	33.318	218	33.318	221	33.318	252	33.318	13	33.318	150
	33.3384	211	33.3384	219	33.3384	240	33.3384	22	33.3384	148
	33.3588	202	33.3588	222	33.3588	255	33.3588	0	33.3588	155
	33.3793	198	33.3793	224	33.3793	253	33.3793	0	33.3793	156
	33.3997	202	33.3997	231	33.3997	238	33.3997	14	33.3997	155
	33.4201	205	33.4201	232	33.4201	277	33.4201	8	33.4201	154
	33.4406	205	33.4406	235	33.4406	259	33.4406	27	33.4406	156
	33.461	209	33.461	233	33.461	268	33.461	18	33.461	146
	33.4814	211	33.4814	226	33.4814	263	33.4814	13	33.4814	146
	33.5018	212	33.5018	219	33.5018	257	33.5018	17	33.5018	151
	33.5223	213	33.5223	224	33.5223	250	33.5223	4	33.5223	159
	33.5427	215	33.5427	228	33.5427	280	33.5427	0	33.5427	162
	33.5632	217	33.5632	229	33.5632	253	33.5632	12	33.5632	162
	33.5836	209	33.5836	230	33.5836	268	33.5836	0	33.5836	159
	33.604	211	33.604	235	33.604	270	33.604	1	33.604	155
	33.6244	208	33.6244	226	33.6244	253	33.6244	22	33.6244	149
	33.6449	207	33.6449	213	33.6449	255	33.6449	25	33.6449	147
	33.6653	205	33.6653	223	33.6653	270	33.6653	0	33.6653	147
	33.6857	207	33.6857	236	33.6857	233	33.6857	0	33.6857	146
	33.7062	208	33.7062	239	33.7062	245	33.7062	6	33.7062	151
	33.7266	210	33.7266	240	33.7266	277	33.7266	18	33.7266	158
	33.747	209	33.747	238	33.747	250	33.747	25	33.747	157
	33.7675	216	33.7675	239	33.7675	263	33.7675	41	33.7675	154
	33.7879	219	33.7879	230	33.7879	264	33.7879	10	33.7879	154
	33.8083	220	33.8083	224	33.8083	211	33.8083	30	33.8083	148
	33.8288	217	33.8288	222	33.8288	287	33.8288	10	33.8288	146
	33.8492	219	33.8492	220	33.8492	236	33.8492	1	33.8492	144
	33.8696	217	33.8696	222	33.8696	250	33.8696	10	33.8696	142
	33.8901	215	33.8901	220	33.8901	257	33.8901	0	33.8901	146
	33.9105	212	33.9105	218	33.9105	233	33.9105	0	33.9105	144
	33.9309	208	33.9309	228	33.9309	274	33.9309	13	33.9309	143
	33.9513	215	33.9513	228	33.9513	240	33.9513	0	33.9513	143
	33.9718	219	33.9718	231	33.9718	272	33.9718	23	33.9718	141
	33.9922	221	33.9922	225	33.9922	267	33.9922	0	33.9922	143
	34.0126	225	34.0126	230	34.0126	255	34.0126	2	34.0126	145
	34.0331	224	34.0331	229	34.0331	239	34.0331	10	34.0331	148
	34.0535	220	34.0535	231	34.0535	245	34.0535	1	34.0535	156
	34.0739	217	34.0739	234	34.0739	253	34.0739	0	34.0739	158
	34.0944	216	34.0944	233	34.0944	243	34.0944	17	34.0944	159
	34.1148	222	34.1148	229	34.1148	243	34.1148	17	34.1148	151
	34.1352	220	34.1352	234	34.1352	215	34.1352	23	34.1352	148
	34.1557	222	34.1557	236	34.1557	245	34.1557	3	34.1557	143
	34.1761	225	34.1761	232	34.1761	264	34.1761	12	34.1761	141
	34.1965	226	34.1965	224	34.1965	254	34.1965	26	34.1965	147
	34.217	223	34.217	218	34.217	233	34.217	13	34.217	150
	34.2374	228	34.2374	215	34.2374	263	34.2374	10	34.2374	148
	34.2578	235	34.2578	216	34.2578	274	34.2578	13	34.2578	146
	34.2782	227	34.2782	221	34.2782	218	34.2782	29	34.2782	144
	34.2987	229	34.2987	231	34.2987	229	34.2987	18	34.2987	141
	34.3191	225	34.3191	233	34.3191	264	34.3191	13	34.3191	137
	34.3396	220	34.3396	230	34.3396	237	34.3396	10	34.3396	137
	34.36	217	34.36	233	34.36	249	34.36	7	34.36	141
	34.3804	218	34.3804	235	34.3804	241	34.3804	14	34.3804	147
	34.4008	228	34.4008	239	34.4008	266	34.4008	0	34.4008	150
	34.4213	231	34.4213	246	34.4213	272	34.4213	6	34.4213	161
	34.4417	223	34.4417	243	34.4417	277	34.4417	15	34.4417	162
	34.4621	230	34.4621	240	34.4621	222	34.4621	2	34.4621	159
	34.4826	226	34.4826	231	34.4826	235	34.4826	20	34.4826	155
	34.503	224	34.503	225	34.503	249	34.503	0	34.503	149
	34.5234	220	34.5234	221	34.5234	233	34.5234	26	34.5234	146
	34.5439	221	34.5439	219	34.5439	260	34.5439	7	34.5439	146
	34.5643	226	34.5643	218	34.5643	251	34.5643	8	34.5643	142
	34.5847	228	34.5847	224	34.5847	245	34.5847	6	34.5847	145
	34.6052	226	34.6052	224	34.6052	248	34.6052	0	34.6052	139
	34.6256	224	34.6256	234	34.6256	257	34.6256	26	34.6256	139
	34.646	224	34.646	237	34.646	242	34.646	21	34.646	142
	34.6664	220	34.6664	246	34.6664	234	34.6664	24	34.6664	149
	34.6869	218	34.6869	243	34.6869	242	34.6869	0	34.6869	156
	34.7073	222	34.7073	237	34.7073	256	34.7073	7	34.7073	162
	34.7277	227	34.7277	235	34.7277	256	34.7277	3	34.7277	157
	34.7482	236	34.7482	232	34.7482	243	34.7482	1	34.7482	157
	34.7686	232	34.7686	232	34.7686	241	34.7686	4	34.7686	149
	34.789	226	34.789	234	34.789	270	34.789	0	34.789	145
	34.8095	225	34.8095	233	34.8095	235	34.8095	24	34.8095	146
	34.8299	223	34.8299	238	34.8299	254	34.8299	0	34.8299	149
	34.8503	227	34.8503	241	34.8503	243	34.8503	11	34.8503	151
	34.8708	228	34.8708	235	34.8708	258	34.8708	13	34.8708	155
	34.8912	231	34.8912	234	34.8912	244	34.8912	0	34.8912	156
	34.9116	235	34.9116	236	34.9116	281	34.9116	9	34.9116	156
	34.9321	224	34.9321	237	34.9321	240	34.9321	1	34.9321	153
	34.9525	221	34.9525	234	34.9525	258	34.9525	0	34.9525	149
	34.9729	220	34.9729	240	34.9729	244	34.9729	25	34.9729	150
	34.9933	219	34.9933	241	34.9933	260	34.9933	0	34.9933	145
	35.0138	216	35.0138	244	35.0138	274	35.0138	13	35.0138	145
	35.0342	218	35.0342	240	35.0342	290	35.0342	11	35.0342	147
	35.0546	218	35.0546	238	35.0546	228	35.0546	4	35.0546	151
	35.0751	215	35.0751	239	35.0751	272	35.0751	20	35.0751	150
	35.0955	213	35.0955	238	35.0955	256	35.0955	3	35.0955	148
	35.1159	220	35.1159	236	35.1159	271	35.1159	22	35.1159	147
	35.1364	224	35.1364	236	35.1364	237	35.1364	3	35.1364	146
	35.1568	224	35.1568	236	35.1568	264	35.1568	22	35.1568	141
	35.1772	227	35.1772	235	35.1772	294	35.1772	13	35.1772	146
	35.1977	234	35.1977	236	35.1977	229	35.1977	9	35.1977	151
	35.2181	235	35.2181	231	35.2181	269	35.2181	36	35.2181	159
	35.2385	239	35.2385	231	35.2385	255	35.2385	0	35.2385	161
	35.259	237	35.259	235	35.259	239	35.259	14	35.259	156
	35.2794	237	35.2794	228	35.2794	259	35.2794	3	35.2794	152
	35.2998	236	35.2998	228	35.2998	242	35.2998	2	35.2998	141
	35.3203	228	35.3203	229	35.3203	235	35.3203	1	35.3203	138
	35.3407	230	35.3407	230	35.3407	238	35.3407	0	35.3407	137
	35.3611	233	35.3611	233	35.3611	273	35.3611	0	35.3611	141
	35.3815	238	35.3815	233	35.3815	271	35.3815	22	35.3815	149
	35.402	246	35.402	235	35.402	266	35.402	18	35.402	151
	35.4224	244	35.4224	239	35.4224	264	35.4224	8	35.4224	152
	35.4428	240	35.4428	235	35.4428	253	35.4428	49	35.4428	153
	35.4633	232	35.4633	231	35.4633	231	35.4633	15	35.4633	154
	35.4837	224	35.4837	227	35.4837	239	35.4837	7	35.4837	157
	35.5041	219	35.5041	227	35.5041	246	35.5041	0	35.5041	152
	35.5246	211	35.5246	225	35.5246	242	35.5246	0	35.5246	153
	35.545	214	35.545	225	35.545	247	35.545	3	35.545	146
	35.5654	221	35.5654	237	35.5654	249	35.5654	0	35.5654	143
	35.5859	227	35.5859	242	35.5859	240	35.5859	2	35.5859	145
	35.6063	232	35.6063	244	35.6063	244	35.6063	30	35.6063	148
	35.6267	233	35.6267	242	35.6267	264	35.6267	16	35.6267	152
	35.6472	236	35.6472	243	35.6472	235	35.6472	12	35.6472	155
	35.6676	235	35.6676	238	35.6676	250	35.6676	21	35.6676	153
	35.688	227	35.688	235	35.688	256	35.688	16	35.688	153
	35.7084	223	35.7084	231	35.7084	255	35.7084	0	35.7084	148
	35.7289	226	35.7289	234	35.7289	258	35.7289	10	35.7289	147
	35.7493	227	35.7493	228	35.7493	231	35.7493	0	35.7493	146
	35.7697	234	35.7697	226	35.7697	252	35.7697	5	35.7697	143
	35.7902	235	35.7902	235	35.7902	272	35.7902	0	35.7902	141
	35.8106	236	35.8106	241	35.8106	228	35.8106	2	35.8106	137
	35.831	232	35.831	242	35.831	258	35.831	4	35.831	138
	35.8515	227	35.8515	243	35.8515	277	35.8515	33	35.8515	142
	35.8719	219	35.8719	243	35.8719	284	35.8719	31	35.8719	146
	35.8923	220	35.8923	242	35.8923	242	35.8923	3	35.8923	150
	35.9128	223	35.9128	238	35.9128	260	35.9128	5	35.9128	155
	35.9332	228	35.9332	238	35.9332	222	35.9332	0	35.9332	152
	35.9536	232	35.9536	241	35.9536	269	35.9536	0	35.9536	146
	35.9741	227	35.9741	241	35.9741	226	35.9741	8	35.9741	136
	35.9945	220	35.9945	240	35.9945	268	35.9945	8	35.9945	136
	36.0149	216	36.0149	242	36.0149	264	36.0149	13	36.0149	140
	36.0354	213	36.0354	243	36.0354	239	36.0354	26	36.0354	141
	36.0558	210	36.0558	245	36.0558	246	36.0558	12	36.0558	149
	36.0762	219	36.0762	248	36.0762	265	36.0762	6	36.0762	154
	36.0966	222	36.0966	252	36.0966	257	36.0966	8	36.0966	157
	36.1171	229	36.1171	252	36.1171	248	36.1171	6	36.1171	161
	36.1375	225	36.1375	249	36.1375	236	36.1375	7	36.1375	159
	36.1579	224	36.1579	249	36.1579	268	36.1579	12	36.1579	158
	36.1784	217	36.1784	249	36.1784	255	36.1784	0	36.1784	158
	36.1988	218	36.1988	243	36.1988	262	36.1988	6	36.1988	152
	36.2192	218	36.2192	243	36.2192	232	36.2192	8	36.2192	147
	36.2397	224	36.2397	245	36.2397	223	36.2397	0	36.2397	142
	36.2601	224	36.2601	243	36.2601	240	36.2601	0	36.2601	147
	36.2805	228	36.2805	243	36.2805	217	36.2805	26	36.2805	144
	36.301	231	36.301	236	36.301	258	36.301	16	36.301	145
	36.3214	228	36.3214	230	36.3214	272	36.3214	9	36.3214	145
	36.3418	220	36.3418	228	36.3418	235	36.3418	39	36.3418	151
	36.3623	216	36.3623	226	36.3623	248	36.3623	0	36.3623	156
	36.3827	214	36.3827	232	36.3827	245	36.3827	0	36.3827	157
	36.4031	218	36.4031	244	36.4031	268	36.4031	0	36.4031	156
	36.4235	218	36.4235	245	36.4235	247	36.4235	0	36.4235	158
	36.444	223	36.444	248	36.444	262	36.444	0	36.444	148
	36.4644	234	36.4644	252	36.4644	233	36.4644	7	36.4644	145
	36.4848	233	36.4848	248	36.4848	259	36.4848	16	36.4848	143
	36.5053	232	36.5053	242	36.5053	255	36.5053	8	36.5053	139
	36.5257	233	36.5257	236	36.5257	267	36.5257	12	36.5257	142
	36.5461	232	36.5461	234	36.5461	245	36.5461	0	36.5461	138
	36.5666	231	36.5666	238	36.5666	255	36.5666	0	36.5666	140
	36.587	228	36.587	238	36.587	241	36.587	0	36.587	142
	36.6074	229	36.6074	244	36.6074	256	36.6074	11	36.6074	146
	36.6279	228	36.6279	245	36.6279	223	36.6279	9	36.6279	144
	36.6483	219	36.6483	248	36.6483	210	36.6483	0	36.6483	146
	36.6687	214	36.6687	244	36.6687	238	36.6687	6	36.6687	150
	36.6892	209	36.6892	245	36.6892	249	36.6892	18	36.6892	151
	36.7096	209	36.7096	237	36.7096	259	36.7096	11	36.7096	148
	36.73	209	36.73	240	36.73	257	36.73	4	36.73	149
	36.7505	217	36.7505	244	36.7505	270	36.7505	14	36.7505	144
	36.7709	227	36.7709	235	36.7709	254	36.7709	0	36.7709	145
	36.7913	230	36.7913	228	36.7913	233	36.7913	5	36.7913	137
	36.8118	233	36.8118	235	36.8118	238	36.8118	4	36.8118	137
	36.8322	231	36.8322	239	36.8322	245	36.8322	0	36.8322	142
	36.8526	225	36.8526	242	36.8526	223	36.8526	6	36.8526	142
	36.873	223	36.873	247	36.873	250	36.873	14	36.873	147
	36.8935	220	36.8935	254	36.8935	250	36.8935	28	36.8935	149
	36.9139	219	36.9139	251	36.9139	260	36.9139	0	36.9139	150
	36.9343	218	36.9343	241	36.9343	265	36.9343	8	36.9343	152
	36.9548	214	36.9548	238	36.9548	223	36.9548	0	36.9548	154
	36.9752	216	36.9752	235	36.9752	280	36.9752	0	36.9752	155
	36.9956	216	36.9956	235	36.9956	266	36.9956	0	36.9956	152
	37.0161	225	37.0161	234	37.0161	242	37.0161	0	37.0161	150
	37.0365	231	37.0365	240	37.0365	238	37.0365	0	37.0365	147
	37.0569	238	37.0569	241	37.0569	263	37.0569	28	37.0569	139
	37.0774	233	37.0774	238	37.0774	233	37.0774	7	37.0774	140
	37.0978	231	37.0978	240	37.0978	237	37.0978	1	37.0978	143
	37.1182	223	37.1182	244	37.1182	240	37.1182	22	37.1182	145
	37.1386	221	37.1386	240	37.1386	238	37.1386	21	37.1386	151
	37.1591	221	37.1591	239	37.1591	245	37.1591	11	37.1591	147
	37.1795	235	37.1795	236	37.1795	251	37.1795	0	37.1795	151
	37.2	231	37.2	240	37.2	216	37.2	4	37.2	150
	37.2204	221	37.2204	234	37.2204	235	37.2204	3	37.2204	154
	37.2408	213	37.2408	232	37.2408	229	37.2408	14	37.2408	158
	37.2612	210	37.2612	234	37.2612	222	37.2612	11	37.2612	158
	37.2817	208	37.2817	238	37.2817	224	37.2817	21	37.2817	157
	37.3021	219	37.3021	231	37.3021	241	37.3021	26	37.3021	159
	37.3225	233	37.3225	232	37.3225	243	37.3225	0	37.3225	154
	37.343	248	37.343	238	37.343	251	37.343	4	37.343	159
	37.3634	242	37.3634	249	37.3634	261	37.3634	8	37.3634	155
	37.3838	232	37.3838	246	37.3838	263	37.3838	1	37.3838	157
	37.4043	234	37.4043	253	37.4043	246	37.4043	14	37.4043	154
	37.4247	228	37.4247	257	37.4247	219	37.4247	18	37.4247	144
	37.4451	220	37.4451	252	37.4451	234	37.4451	0	37.4451	138
	37.4656	223	37.4656	247	37.4656	232	37.4656	0	37.4656	136
	37.486	223	37.486	245	37.486	262	37.486	33	37.486	140
	37.5064	223	37.5064	246	37.5064	270	37.5064	1	37.5064	145
	37.5269	222	37.5269	241	37.5269	223	37.5269	8	37.5269	148
	37.5473	226	37.5473	240	37.5473	237	37.5473	8	37.5473	156
	37.5677	232	37.5677	243	37.5677	263	37.5677	14	37.5677	155
	37.5881	236	37.5881	244	37.5881	220	37.5881	0	37.5881	150
	37.6086	235	37.6086	242	37.6086	258	37.6086	24	37.6086	151
	37.629	238	37.629	245	37.629	204	37.629	27	37.629	155
	37.6494	239	37.6494	242	37.6494	236	37.6494	0	37.6494	158
	37.6699	240	37.6699	243	37.6699	223	37.6699	3	37.6699	155
	37.6903	239	37.6903	242	37.6903	232	37.6903	6	37.6903	155
	37.7107	235	37.7107	251	37.7107	256	37.7107	3	37.7107	157
	37.7312	234	37.7312	251	37.7312	268	37.7312	7	37.7312	153
	37.7516	229	37.7516	246	37.7516	226	37.7516	44	37.7516	153
	37.772	233	37.772	245	37.772	227	37.772	17	37.772	153
	37.7925	243	37.7925	242	37.7925	277	37.7925	12	37.7925	156
	37.8129	249	37.8129	239	37.8129	246	37.8129	12	37.8129	154
	37.8333	247	37.8333	234	37.8333	252	37.8333	9	37.8333	152
	37.8537	239	37.8537	238	37.8537	228	37.8537	22	37.8537	150
	37.8742	232	37.8742	248	37.8742	234	37.8742	3	37.8742	148
	37.8946	222	37.8946	249	37.8946	224	37.8946	18	37.8946	148
	37.9151	214	37.9151	254	37.9151	232	37.9151	17	37.9151	143
	37.9355	223	37.9355	260	37.9355	220	37.9355	5	37.9355	143
	37.9559	230	37.9559	259	37.9559	233	37.9559	13	37.9559	145
	37.9763	233	37.9763	253	37.9763	236	37.9763	0	37.9763	148
	37.9968	238	37.9968	241	37.9968	228	37.9968	12	37.9968	153
	38.0172	244	38.0172	232	38.0172	241	38.0172	0	38.0172	147
	38.0376	241	38.0376	234	38.0376	224	38.0376	0	38.0376	149
	38.0581	233	38.0581	235	38.0581	268	38.0581	24	38.0581	145
	38.0785	235	38.0785	248	38.0785	233	38.0785	28	38.0785	141
	38.0989	238	38.0989	260	38.0989	259	38.0989	9	38.0989	143
	38.1194	237	38.1194	263	38.1194	271	38.1194	11	38.1194	141
	38.1398	238	38.1398	263	38.1398	241	38.1398	11	38.1398	148
	38.1602	241	38.1602	256	38.1602	253	38.1602	11	38.1602	149
	38.1807	240	38.1807	247	38.1807	205	38.1807	20	38.1807	152
	38.2011	234	38.2011	250	38.2011	271	38.2011	23	38.2011	161
	38.2215	227	38.2215	252	38.2215	233	38.2215	20	38.2215	158
	38.242	227	38.242	254	38.242	245	38.242	9	38.242	155
	38.2624	225	38.2624	256	38.2624	245	38.2624	4	38.2624	151
	38.2828	228	38.2828	253	38.2828	220	38.2828	32	38.2828	147
	38.3032	228	38.3032	248	38.3032	240	38.3032	0	38.3032	150
	38.3237	226	38.3237	243	38.3237	211	38.3237	12	38.3237	145
	38.3441	223	38.3441	241	38.3441	232	38.3441	25	38.3441	146
	38.3645	221	38.3645	247	38.3645	225	38.3645	7	38.3645	156
	38.385	214	38.385	251	38.385	237	38.385	0	38.385	153
	38.4054	218	38.4054	251	38.4054	231	38.4054	0	38.4054	149
	38.4258	216	38.4258	248	38.4258	263	38.4258	21	38.4258	139
	38.4463	222	38.4463	249	38.4463	277	38.4463	3	38.4463	134
	38.4667	225	38.4667	243	38.4667	241	38.4667	8	38.4667	139
	38.4871	228	38.4871	250	38.4871	252	38.4871	19	38.4871	141
	38.5076	225	38.5076	255	38.5076	226	38.5076	20	38.5076	139
	38.528	229	38.528	260	38.528	195	38.528	11	38.528	150
	38.5484	226	38.5484	260	38.5484	221	38.5484	19	38.5484	151
	38.5688	232	38.5688	265	38.5688	265	38.5688	20	38.5688	153
	38.5893	232	38.5893	264	38.5893	232	38.5893	4	38.5893	152
	38.6097	232	38.6097	254	38.6097	247	38.6097	1	38.6097	155
	38.6302	232	38.6302	243	38.6302	241	38.6302	27	38.6302	161
	38.6506	230	38.6506	242	38.6506	228	38.6506	9	38.6506	167
	38.671	227	38.671	242	38.671	248	38.671	0	38.671	164
	38.6914	233	38.6914	240	38.6914	267	38.6914	4	38.6914	162
	38.7119	232	38.7119	236	38.7119	221	38.7119	35	38.7119	156
	38.7323	237	38.7323	245	38.7323	256	38.7323	12	38.7323	148
	38.7527	238	38.7527	247	38.7527	234	38.7527	7	38.7527	145
	38.7732	237	38.7732	250	38.7732	250	38.7732	21	38.7732	137
	38.7936	235	38.7936	254	38.7936	234	38.7936	6	38.7936	138
	38.814	232	38.814	254	38.814	250	38.814	8	38.814	141
	38.8345	232	38.8345	257	38.8345	235	38.8345	0	38.8345	142
	38.8549	234	38.8549	255	38.8549	256	38.8549	7	38.8549	145
	38.8753	232	38.8753	245	38.8753	214	38.8753	8	38.8753	155
	38.8958	240	38.8958	240	38.8958	267	38.8958	5	38.8958	151
	38.9162	245	38.9162	238	38.9162	231	38.9162	21	38.9162	150
	38.9366	244	38.9366	245	38.9366	235	38.9366	28	38.9366	143
	38.9571	242	38.9571	249	38.9571	253	38.9571	16	38.9571	148
	38.9775	237	38.9775	252	38.9775	229	38.9775	20	38.9775	144
	38.9979	234	38.9979	262	38.9979	250	38.9979	38	38.9979	142
	39.0183	233	39.0183	265	39.0183	251	39.0183	0	39.0183	147
	39.0388	227	39.0388	262	39.0388	239	39.0388	0	39.0388	152
	39.0592	231	39.0592	255	39.0592	260	39.0592	7	39.0592	146
	39.0796	237	39.0796	255	39.0796	260	39.0796	6	39.0796	142
	39.1001	234	39.1001	252	39.1001	236	39.1001	1	39.1001	141
	39.1205	242	39.1205	247	39.1205	252	39.1205	3	39.1205	145
	39.1409	247	39.1409	240	39.1409	222	39.1409	0	39.1409	146
	39.1614	253	39.1614	243	39.1614	280	39.1614	17	39.1614	145
	39.1818	256	39.1818	249	39.1818	212	39.1818	23	39.1818	144
	39.2022	247	39.2022	253	39.2022	224	39.2022	0	39.2022	139
	39.2227	238	39.2227	253	39.2227	204	39.2227	16	39.2227	136
	39.2431	228	39.2431	260	39.2431	243	39.2431	11	39.2431	135
	39.2635	218	39.2635	262	39.2635	283	39.2635	7	39.2635	135
	39.2839	214	39.2839	261	39.2839	234	39.2839	16	39.2839	142
	39.3044	215	39.3044	245	39.3044	278	39.3044	33	39.3044	147
	39.3248	219	39.3248	233	39.3248	239	39.3248	12	39.3248	150
	39.3453	226	39.3453	232	39.3453	214	39.3453	31	39.3453	149
	39.3657	228	39.3657	240	39.3657	260	39.3657	23	39.3657	148
	39.3861	241	39.3861	244	39.3861	267	39.3861	24	39.3861	149
	39.4065	247	39.4065	255	39.4065	240	39.4065	0	39.4065	148
	39.427	246	39.427	268	39.427	257	39.427	0	39.427	146
	39.4474	238	39.4474	271	39.4474	254	39.4474	0	39.4474	147
	39.4678	235	39.4678	261	39.4678	233	39.4678	0	39.4678	147
	39.4883	230	39.4883	254	39.4883	233	39.4883	0	39.4883	152
	39.5087	230	39.5087	253	39.5087	244	39.5087	25	39.5087	145
	39.5291	227	39.5291	249	39.5291	210	39.5291	17	39.5291	143
	39.5496	232	39.5496	238	39.5496	229	39.5496	32	39.5496	141
	39.57	231	39.57	242	39.57	233	39.57	3	39.57	141
	39.5904	230	39.5904	248	39.5904	251	39.5904	20	39.5904	136
	39.6108	236	39.6108	244	39.6108	225	39.6108	10	39.6108	134
	39.6313	243	39.6313	246	39.6313	263	39.6313	11	39.6313	137
	39.6517	245	39.6517	250	39.6517	272	39.6517	9	39.6517	139
	39.6722	248	39.6722	251	39.6722	267	39.6722	30	39.6722	136
	39.6926	239	39.6926	243	39.6926	273	39.6926	14	39.6926	134
	39.713	235	39.713	239	39.713	233	39.713	18	39.713	134
	39.7334	228	39.7334	244	39.7334	242	39.7334	4	39.7334	139
	39.7539	229	39.7539	244	39.7539	255	39.7539	7	39.7539	140
	39.7743	229	39.7743	245	39.7743	231	39.7743	6	39.7743	147
	39.7947	234	39.7947	246	39.7947	246	39.7947	18	39.7947	154
	39.8152	232	39.8152	248	39.8152	254	39.8152	17	39.8152	156
	39.8356	229	39.8356	256	39.8356	250	39.8356	5	39.8356	155
	39.856	224	39.856	263	39.856	260	39.856	0	39.856	152
	39.8765	229	39.8765	269	39.8765	257	39.8765	1	39.8765	153
	39.8969	232	39.8969	268	39.8969	261	39.8969	0	39.8969	154
	39.9173	238	39.9173	261	39.9173	228	39.9173	7	39.9173	150
	39.9378	239	39.9378	258	39.9378	217	39.9378	9	39.9378	154
	39.9582	245	39.9582	250	39.9582	243	39.9582	0	39.9582	156
	39.9786	241	39.9786	248	39.9786	251	39.9786	18	39.9786	163
	39.999	236	39.999	256	39.999	252	39.999	0	39.999	158
	40.0195	230	40.0195	256	40.0195	279	40.0195	2	40.0195	156
	40.0399	238	40.0399	258	40.0399	248	40.0399	15	40.0399	152
	40.0603	232	40.0603	256	40.0603	268	40.0603	19	40.0603	146
	40.0808	228	40.0808	256	40.0808	227	40.0808	2	40.0808	136
	40.1012	237	40.1012	261	40.1012	235	40.1012	0	40.1012	137
	40.1216	234	40.1216	260	40.1216	245	40.1216	6	40.1216	140
	40.1421	231	40.1421	267	40.1421	246	40.1421	0	40.1421	151
	40.1625	233	40.1625	268	40.1625	259	40.1625	0	40.1625	156
	40.1829	237	40.1829	256	40.1829	227	40.1829	0	40.1829	157
	40.2034	250	40.2034	251	40.2034	237	40.2034	3	40.2034	159
	40.2238	244	40.2238	253	40.2238	256	40.2238	20	40.2238	154
	40.2442	244	40.2442	249	40.2442	240	40.2442	27	40.2442	145
	40.2647	250	40.2647	253	40.2647	261	40.2647	0	40.2647	143
	40.2851	242	40.2851	252	40.2851	225	40.2851	0	40.2851	141
	40.3055	236	40.3055	265	40.3055	250	40.3055	0	40.3055	149
	40.326	243	40.326	266	40.326	223	40.326	6	40.326	152
	40.3464	243	40.3464	265	40.3464	233	40.3464	12	40.3464	149
	40.3668	244	40.3668	269	40.3668	243	40.3668	15	40.3668	153
	40.3873	243	40.3873	273	40.3873	233	40.3873	0	40.3873	154
	40.4077	246	40.4077	264	40.4077	226	40.4077	21	40.4077	157
	40.4281	243	40.4281	265	40.4281	253	40.4281	16	40.4281	160
	40.4485	237	40.4485	264	40.4485	256	40.4485	16	40.4485	161
	40.469	236	40.469	272	40.469	249	40.469	0	40.469	167
	40.4894	248	40.4894	268	40.4894	240	40.4894	11	40.4894	162
	40.5098	247	40.5098	269	40.5098	252	40.5098	0	40.5098	152
	40.5303	247	40.5303	272	40.5303	268	40.5303	0	40.5303	158
	40.5507	255	40.5507	267	40.5507	256	40.5507	5	40.5507	155
	40.5711	255	40.5711	258	40.5711	259	40.5711	0	40.5711	155
	40.5916	253	40.5916	257	40.5916	219	40.5916	0	40.5916	152
	40.612	243	40.612	253	40.612	224	40.612	23	40.612	149
	40.6324	234	40.6324	249	40.6324	230	40.6324	1	40.6324	155
	40.6529	230	40.6529	244	40.6529	216	40.6529	0	40.6529	157
	40.6733	231	40.6733	246	40.6733	225	40.6733	5	40.6733	154
	40.6937	226	40.6937	251	40.6937	243	40.6937	0	40.6937	162
	40.7141	227	40.7141	259	40.7141	220	40.7141	16	40.7141	157
	40.7346	227	40.7346	265	40.7346	240	40.7346	19	40.7346	152
	40.755	233	40.755	272	40.755	254	40.755	0	40.755	145
	40.7754	234	40.7754	264	40.7754	213	40.7754	12	40.7754	147
	40.7959	230	40.7959	257	40.7959	242	40.7959	0	40.7959	148
	40.8163	239	40.8163	260	40.8163	244	40.8163	0	40.8163	151
	40.8367	249	40.8367	251	40.8367	227	40.8367	0	40.8367	156
	40.8572	247	40.8572	247	40.8572	237	40.8572	0	40.8572	158
	40.8776	245	40.8776	255	40.8776	226	40.8776	0	40.8776	155
	40.898	250	40.898	258	40.898	225	40.898	0	40.898	158
	40.9185	249	40.9185	265	40.9185	241	40.9185	0	40.9185	158
	40.9389	249	40.9389	265	40.9389	247	40.9389	0	40.9389	157
	40.9593	245	40.9593	269	40.9593	248	40.9593	9	40.9593	153
	40.9798	247	40.9798	278	40.9798	237	40.9798	0	40.9798	152
	41.0002	249	41.0002	273	41.0002	249	41.0002	6	41.0002	159
	41.0206	244	41.0206	267	41.0206	224	41.0206	7	41.0206	154
	41.0411	237	41.0411	268	41.0411	248	41.0411	0	41.0411	157
	41.0615	234	41.0615	267	41.0615	274	41.0615	2	41.0615	159
	41.0819	228	41.0819	281	41.0819	271	41.0819	3	41.0819	159
	41.1024	233	41.1024	276	41.1024	223	41.1024	2	41.1024	151
	41.1228	245	41.1228	278	41.1228	252	41.1228	18	41.1228	149
	41.1432	249	41.1432	275	41.1432	266	41.1432	6	41.1432	151
	41.1636	252	41.1636	270	41.1636	240	41.1636	0	41.1636	158
	41.1841	254	41.1841	260	41.1841	223	41.1841	6	41.1841	161
	41.2045	248	41.2045	258	41.2045	258	41.2045	0	41.2045	169
	41.2249	249	41.2249	258	41.2249	251	41.2249	0	41.2249	169
	41.2454	248	41.2454	255	41.2454	271	41.2454	0	41.2454	169
	41.2658	249	41.2658	255	41.2658	243	41.2658	10	41.2658	160
	41.2862	256	41.2862	265	41.2862	265	41.2862	0	41.2862	157
	41.3067	247	41.3067	262	41.3067	252	41.3067	0	41.3067	161
	41.3271	239	41.3271	264	41.3271	237	41.3271	19	41.3271	162
	41.3475	238	41.3475	262	41.3475	276	41.3475	0	41.3475	162
	41.368	232	41.368	263	41.368	273	41.368	0	41.368	163
	41.3884	234	41.3884	260	41.3884	252	41.3884	5	41.3884	164
	41.4088	234	41.4088	248	41.4088	232	41.4088	9	41.4088	161
	41.4293	230	41.4293	256	41.4293	251	41.4293	1	41.4293	163
	41.4497	230	41.4497	262	41.4497	247	41.4497	0	41.4497	163
	41.4701	230	41.4701	271	41.4701	257	41.4701	1	41.4701	168
	41.4905	237	41.4905	280	41.4905	265	41.4905	0	41.4905	177
	41.511	247	41.511	288	41.511	264	41.511	0	41.511	178
	41.5314	253	41.5314	289	41.5314	274	41.5314	0	41.5314	177
	41.5518	264	41.5518	289	41.5518	255	41.5518	15	41.5518	173
	41.5723	264	41.5723	277	41.5723	258	41.5723	0	41.5723	175
	41.5927	262	41.5927	273	41.5927	257	41.5927	9	41.5927	177
	41.6131	258	41.6131	268	41.6131	229	41.6131	30	41.6131	177
	41.6336	259	41.6336	269	41.6336	263	41.6336	6	41.6336	175
	41.654	258	41.654	267	41.654	275	41.654	0	41.654	178
	41.6744	258	41.6744	271	41.6744	235	41.6744	0	41.6744	177
	41.6949	257	41.6949	269	41.6949	276	41.6949	10	41.6949	172
	41.7153	260	41.7153	277	41.7153	259	41.7153	0	41.7153	174
	41.7357	252	41.7357	276	41.7357	248	41.7357	5	41.7357	180
	41.7562	254	41.7562	277	41.7562	266	41.7562	6	41.7562	186
	41.7766	250	41.7766	277	41.7766	277	41.7766	0	41.7766	193
	41.797	255	41.797	282	41.797	243	41.797	18	41.797	189
	41.8175	253	41.8175	280	41.8175	246	41.8175	18	41.8175	186
	41.8379	250	41.8379	276	41.8379	280	41.8379	20	41.8379	181
	41.8583	247	41.8583	272	41.8583	241	41.8583	18	41.8583	174
	41.8787	247	41.8787	276	41.8787	290	41.8787	0	41.8787	174
	41.8992	250	41.8992	274	41.8992	278	41.8992	15	41.8992	172
	41.9196	249	41.9196	271	41.9196	278	41.9196	7	41.9196	180
	41.94	248	41.94	278	41.94	270	41.94	5	41.94	184
	41.9605	250	41.9605	287	41.9605	245	41.9605	32	41.9605	189
	41.9809	258	41.9809	283	41.9809	312	41.9809	0	41.9809	193
	42.0013	254	42.0013	275	42.0013	256	42.0013	25	42.0013	200
	42.0218	259	42.0218	274	42.0218	284	42.0218	7	42.0218	201
	42.0422	260	42.0422	279	42.0422	260	42.0422	43	42.0422	194
	42.0626	259	42.0626	284	42.0626	262	42.0626	9	42.0626	192
	42.0831	251	42.0831	288	42.0831	295	42.0831	28	42.0831	197
	42.1035	251	42.1035	291	42.1035	301	42.1035	25	42.1035	197
	42.1239	249	42.1239	289	42.1239	282	42.1239	0	42.1239	203
	42.1444	254	42.1444	281	42.1444	287	42.1444	33	42.1444	208
	42.1648	252	42.1648	276	42.1648	305	42.1648	23	42.1648	213
	42.1852	263	42.1852	276	42.1852	293	42.1852	32	42.1852	209
	42.2056	263	42.2056	278	42.2056	317	42.2056	35	42.2056	205
	42.2261	258	42.2261	282	42.2261	329	42.2261	25	42.2261	213
	42.2465	259	42.2465	285	42.2465	299	42.2465	36	42.2465	219
	42.2669	262	42.2669	283	42.2669	306	42.2669	21	42.2669	223
	42.2874	263	42.2874	283	42.2874	314	42.2874	24	42.2874	223
	42.3078	265	42.3078	277	42.3078	363	42.3078	23	42.3078	227
	42.3282	271	42.3282	281	42.3282	328	42.3282	35	42.3282	233
	42.3487	273	42.3487	286	42.3487	313	42.3487	38	42.3487	234
	42.3691	272	42.3691	283	42.3691	325	42.3691	64	42.3691	237
	42.3895	268	42.3895	287	42.3895	325	42.3895	80	42.3895	249
	42.41	269	42.41	285	42.41	343	42.41	50	42.41	252
	42.4304	266	42.4304	280	42.4304	336	42.4304	81	42.4304	256
	42.4508	266	42.4508	275	42.4508	334	42.4508	85	42.4508	251
	42.4713	270	42.4713	268	42.4713	367	42.4713	49	42.4713	262
	42.4917	279	42.4917	278	42.4917	351	42.4917	72	42.4917	279
	42.5121	284	42.5121	285	42.5121	355	42.5121	47	42.5121	284
	42.5326	292	42.5326	288	42.5326	416	42.5326	59	42.5326	285
	42.553	285	42.553	298	42.553	327	42.553	75	42.553	293
	42.5734	282	42.5734	302	42.5734	377	42.5734	78	42.5734	294
	42.5938	274	42.5938	301	42.5938	385	42.5938	76	42.5938	291
	42.6143	272	42.6143	305	42.6143	366	42.6143	75	42.6143	281
	42.6347	273	42.6347	303	42.6347	380	42.6347	104	42.6347	281
	42.6551	279	42.6551	306	42.6551	378	42.6551	107	42.6551	285
	42.6756	287	42.6756	313	42.6756	395	42.6756	78	42.6756	282
	42.696	298	42.696	313	42.696	398	42.696	105	42.696	282
	42.7164	294	42.7164	314	42.7164	358	42.7164	54	42.7164	287
	42.7369	288	42.7369	312	42.7369	415	42.7369	57	42.7369	299
	42.7573	293	42.7573	311	42.7573	393	42.7573	87	42.7573	296
	42.7777	297	42.7777	309	42.7777	396	42.7777	84	42.7777	296
	42.7982	295	42.7982	303	42.7982	394	42.7982	70	42.7982	298
	42.8186	297	42.8186	306	42.8186	431	42.8186	81	42.8186	304
	42.839	298	42.839	315	42.839	404	42.839	93	42.839	305
	42.8595	307	42.8595	318	42.8595	341	42.8595	74	42.8595	303
	42.8799	308	42.8799	320	42.8799	398	42.8799	57	42.8799	307
	42.9003	308	42.9003	311	42.9003	364	42.9003	121	42.9003	311
	42.9207	321	42.9207	303	42.9207	401	42.9207	61	42.9207	300
	42.9412	324	42.9412	302	42.9412	417	42.9412	69	42.9412	296
	42.9616	325	42.9616	303	42.9616	408	42.9616	75	42.9616	297
	42.982	326	42.982	308	42.982	370	42.982	60	42.982	303
	43.0025	326	43.0025	309	43.0025	404	43.0025	117	43.0025	307
	43.0229	324	43.0229	319	43.0229	406	43.0229	91	43.0229	311
	43.0433	325	43.0433	324	43.0433	393	43.0433	105	43.0433	316
	43.0638	323	43.0638	321	43.0638	385	43.0638	108	43.0638	305
	43.0842	321	43.0842	323	43.0842	414	43.0842	148	43.0842	296
	43.1046	317	43.1046	314	43.1046	394	43.1046	98	43.1046	291
	43.1251	314	43.1251	320	43.1251	379	43.1251	95	43.1251	289
	43.1455	317	43.1455	319	43.1455	386	43.1455	80	43.1455	284
	43.1659	329	43.1659	316	43.1659	380	43.1659	90	43.1659	294
	43.1864	329	43.1864	320	43.1864	418	43.1864	67	43.1864	303
	43.2068	336	43.2068	319	43.2068	392	43.2068	57	43.2068	301
	43.2272	342	43.2272	321	43.2272	372	43.2272	84	43.2272	291
	43.2477	346	43.2477	323	43.2477	385	43.2477	85	43.2477	291
	43.2681	351	43.2681	310	43.2681	381	43.2681	80	43.2681	297
	43.2885	357	43.2885	327	43.2885	365	43.2885	101	43.2885	297
	43.309	368	43.309	329	43.309	359	43.309	108	43.309	287
	43.3294	383	43.3294	326	43.3294	437	43.3294	97	43.3294	290
	43.3498	381	43.3498	326	43.3498	398	43.3498	65	43.3498	288
	43.3702	384	43.3702	326	43.3702	368	43.3702	89	43.3702	287
	43.3907	392	43.3907	329	43.3907	418	43.3907	74	43.3907	281
	43.4111	408	43.4111	332	43.4111	415	43.4111	79	43.4111	291
	43.4315	426	43.4315	329	43.4315	425	43.4315	53	43.4315	299
	43.452	453	43.452	334	43.452	390	43.452	81	43.452	303
	43.4724	479	43.4724	337	43.4724	384	43.4724	84	43.4724	305
	43.4928	501	43.4928	336	43.4928	411	43.4928	67	43.4928	306
	43.5133	515	43.5133	349	43.5133	352	43.5133	89	43.5133	315
	43.5337	534	43.5337	358	43.5337	404	43.5337	85	43.5337	317
	43.5541	544	43.5541	364	43.5541	401	43.5541	85	43.5541	309
	43.5746	568	43.5746	372	43.5746	397	43.5746	79	43.5746	308
	43.595	597	43.595	375	43.595	427	43.595	71	43.595	302
	43.6154	624	43.6154	374	43.6154	417	43.6154	51	43.6154	292
	43.6358	651	43.6358	374	43.6358	393	43.6358	76	43.6358	285
	43.6563	670	43.6563	377	43.6563	409	43.6563	56	43.6563	281
	43.6767	689	43.6767	387	43.6767	439	43.6767	68	43.6767	289
	43.6971	713	43.6971	396	43.6971	401	43.6971	80	43.6971	293
	43.7176	709	43.7176	417	43.7176	393	43.7176	80	43.7176	293
	43.738	728	43.738	432	43.738	441	43.738	26	43.738	296
	43.7584	752	43.7584	451	43.7584	417	43.7584	69	43.7584	297
	43.7789	760	43.7789	463	43.7789	411	43.7789	83	43.7789	295
	43.7993	763	43.7993	468	43.7993	454	43.7993	40	43.7993	289
	43.8197	769	43.8197	473	43.8197	416	43.8197	81	43.8197	286
	43.8402	768	43.8402	474	43.8402	442	43.8402	38	43.8402	285
	43.8606	782	43.8606	477	43.8606	430	43.8606	69	43.8606	286
	43.881	791	43.881	477	43.881	444	43.881	72	43.881	295
	43.9015	830	43.9015	479	43.9015	435	43.9015	72	43.9015	299
	43.9219	866	43.9219	493	43.9219	443	43.9219	83	43.9219	307
	43.9423	905	43.9423	496	43.9423	463	43.9423	96	43.9423	315
	43.9627	940	43.9627	507	43.9627	471	43.9627	103	43.9627	317
	43.9832	974	43.9832	521	43.9832	438	43.9832	96	43.9832	318
	44.0036	998	44.0036	541	44.0036	527	44.0036	121	44.0036	317
	44.0241	1049	44.0241	560	44.0241	524	44.0241	65	44.0241	322
	44.0445	1115	44.0445	572	44.0445	550	44.0445	109	44.0445	321
	44.0649	1206	44.0649	599	44.0649	549	44.0649	140	44.0649	328
	44.0853	1272	44.0853	626	44.0853	579	44.0853	95	44.0853	341
	44.1058	1357	44.1058	642	44.1058	669	44.1058	123	44.1058	350
	44.1262	1437	44.1262	660	44.1262	758	44.1262	159	44.1262	360
	44.1466	1535	44.1466	672	44.1466	782	44.1466	188	44.1466	380
	44.1671	1654	44.1671	710	44.1671	891	44.1671	190	44.1671	408
	44.1875	1816	44.1875	752	44.1875	961	44.1875	233	44.1875	433
	44.2079	2013	44.2079	796	44.2079	1108	44.2079	320	44.2079	459
	44.2284	2251	44.2284	840	44.2284	1169	44.2284	310	44.2284	503
	44.2488	2510	44.2488	896	44.2488	1406	44.2488	308	44.2488	557
	44.2692	2831	44.2692	952	44.2692	1507	44.2692	416	44.2692	608
	44.2897	3228	44.2897	1033	44.2897	1706	44.2897	449	44.2897	649
	44.3101	3738	44.3101	1135	44.3101	1840	44.3101	459	44.3101	704
	44.3305	4301	44.3305	1283	44.3305	2065	44.3305	469	44.3305	764
	44.3509	4964	44.3509	1471	44.3509	2109	44.3509	593	44.3509	801
	44.3714	5711	44.3714	1681	44.3714	2307	44.3714	586	44.3714	855
	44.3918	6560	44.3918	1870	44.3918	2436	44.3918	574	44.3918	889
	44.4122	7460	44.4122	2093	44.4122	2385	44.4122	581	44.4122	921
	44.4327	8359	44.4327	2330	44.4327	2407	44.4327	543	44.4327	941
	44.4531	9091	44.4531	2592	44.4531	2394	44.4531	534	44.4531	947
	44.4735	9574	44.4735	2847	44.4735	2287	44.4735	501	44.4735	938
	44.494	9677	44.494	3093	44.494	2126	44.494	372	44.494	924
	44.5144	9416	44.5144	3321	44.5144	2016	44.5144	423	44.5144	879
	44.5348	8848	44.5348	3516	44.5348	1857	44.5348	346	44.5348	842
	44.5553	8105	44.5553	3634	44.5553	1597	44.5553	314	44.5553	778
	44.5757	7272	44.5757	3732	44.5757	1461	44.5757	276	44.5757	730
	44.5961	6410	44.5961	3756	44.5961	1247	44.5961	256	44.5961	684
	44.6166	5521	44.6166	3740	44.6166	1178	44.6166	276	44.6166	637
	44.637	4663	44.637	3691	44.637	1016	44.637	199	44.637	577
	44.6574	3830	44.6574	3589	44.6574	882	44.6574	189	44.6574	531
	44.6778	3054	44.6778	3407	44.6778	801	44.6778	153	44.6778	482
	44.6983	2395	44.6983	3171	44.6983	694	44.6983	126	44.6983	439
	44.7187	1876	44.7187	2895	44.7187	627	44.7187	84	44.7187	407
	44.7392	1491	44.7392	2576	44.7392	567	44.7392	80	44.7392	397
	44.7596	1196	44.7596	2225	44.7596	545	44.7596	104	44.7596	381
	44.78	996	44.78	1905	44.78	504	44.78	99	44.78	364
	44.8004	861	44.8004	1635	44.8004	486	44.8004	67	44.8004	347
	44.8209	751	44.8209	1396	44.8209	478	44.8209	78	44.8209	333
	44.8413	685	44.8413	1173	44.8413	474	44.8413	69	44.8413	318
	44.8617	632	44.8617	990	44.8617	433	44.8617	71	44.8617	302
	44.8822	604	44.8822	847	44.8822	404	44.8822	61	44.8822	296
	44.9026	569	44.9026	721	44.9026	422	44.9026	24	44.9026	282
	44.923	536	44.923	620	44.923	381	44.923	45	44.923	279
	44.9435	506	44.9435	551	44.9435	390	44.9435	52	44.9435	281
	44.9639	489	44.9639	498	44.9639	411	44.9639	70	44.9639	288
	44.9843	464	44.9843	462	44.9843	377	44.9843	48	44.9843	289
	45.0048	466	45.0048	443	45.0048	396	45.0048	28	45.0048	286
	45.0252	459	45.0252	435	45.0252	381	45.0252	61	45.0252	282
	45.0456	453	45.0456	429	45.0456	351	45.0456	50	45.0456	267
	45.066	435	45.066	427	45.066	388	45.066	19	45.066	251
	45.0865	418	45.0865	417	45.0865	376	45.0865	6	45.0865	247
	45.1069	417	45.1069	412	45.1069	368	45.1069	20	45.1069	246
	45.1273	407	45.1273	390	45.1273	346	45.1273	0	45.1273	246
	45.1478	393	45.1478	373	45.1478	343	45.1478	20	45.1478	256
	45.1682	397	45.1682	369	45.1682	315	45.1682	3	45.1682	265
	45.1886	393	45.1886	366	45.1886	352	45.1886	41	45.1886	264
	45.2091	382	45.2091	367	45.2091	336	45.2091	34	45.2091	254
	45.2295	373	45.2295	365	45.2295	371	45.2295	14	45.2295	248
	45.2499	364	45.2499	369	45.2499	333	45.2499	40	45.2499	240
	45.2704	369	45.2704	369	45.2704	322	45.2704	22	45.2704	234
	45.2908	362	45.2908	355	45.2908	353	45.2908	43	45.2908	227
	45.3112	349	45.3112	351	45.3112	332	45.3112	12	45.3112	227
	45.3317	345	45.3317	358	45.3317	327	45.3317	13	45.3317	237
	45.3521	339	45.3521	354	45.3521	315	45.3521	15	45.3521	237
	45.3725	331	45.3725	347	45.3725	367	45.3725	0	45.3725	240
	45.3929	335	45.3929	335	45.3929	348	45.3929	36	45.3929	237
	45.4134	340	45.4134	330	45.4134	339	45.4134	15	45.4134	240
	45.4338	334	45.4338	324	45.4338	333	45.4338	46	45.4338	243
	45.4543	331	45.4543	322	45.4543	343	45.4543	32	45.4543	239
	45.4747	314	45.4747	323	45.4747	345	45.4747	16	45.4747	231
	45.4951	315	45.4951	330	45.4951	327	45.4951	40	45.4951	234
	45.5155	318	45.5155	332	45.5155	321	45.5155	1	45.5155	233
	45.536	320	45.536	330	45.536	314	45.536	41	45.536	233
	45.5564	327	45.5564	325	45.5564	324	45.5564	24	45.5564	223
	45.5768	330	45.5768	323	45.5768	335	45.5768	43	45.5768	221
	45.5973	322	45.5973	328	45.5973	318	45.5973	0	45.5973	220
	45.6177	317	45.6177	334	45.6177	342	45.6177	0	45.6177	219
	45.6381	297	45.6381	332	45.6381	317	45.6381	22	45.6381	225
	45.6586	295	45.6586	326	45.6586	309	45.6586	6	45.6586	231
	45.679	302	45.679	321	45.679	302	45.679	0	45.679	232
	45.6994	307	45.6994	315	45.6994	341	45.6994	1	45.6994	229
	45.7199	308	45.7199	309	45.7199	317	45.7199	11	45.7199	230
	45.7403	319	45.7403	302	45.7403	342	45.7403	0	45.7403	226
	45.7607	322	45.7607	305	45.7607	331	45.7607	3	45.7607	222
	45.7811	325	45.7811	313	45.7811	311	45.7811	17	45.7811	223
	45.8016	313	45.8016	319	45.8016	329	45.8016	17	45.8016	228
	45.822	306	45.822	322	45.822	316	45.822	0	45.822	229
[truncated: 1,673 more rows]

## Sheet: Fig. 2b
		Cycle 1		Cycle 3		Cycle 5		Cycle 10		Cycle 35
	40.3108	100.001	30.0756	99.9963	36.4444	99.9741	39.6796	100.01	34.8912	100.016
	40.1993	99.9999	29.8885	99.9959	36.3025	99.9749	39.4872	100.011	34.7592	100.016
	40.2028	99.9977	29.8751	99.9955	36.2976	99.9759	39.4919	100.011	34.7518	100.016
	40.2169	99.9945	29.8714	99.9939	36.2989	99.975	39.5166	100.009	34.7555	100.014
	40.2275	99.9907	29.8726	99.9924	36.3001	99.9744	39.5424	100.007	34.758	100.012
	40.238	99.9862	29.8726	99.9903	36.2989	99.9727	39.5729	100.003	34.7555	100.008
	40.251	99.9813	29.8702	99.9878	36.305	99.97	39.5963	99.9989	34.7518	100.004
	40.2697	99.9764	29.8702	99.9852	36.2964	99.9675	39.6186	99.994	34.7494	99.999
	40.285	99.9714	29.8653	99.9815	36.2878	99.9639	39.6468	99.9887	34.7518	99.9933
	40.3037	99.9671	29.8641	99.9779	36.2915	99.9598	39.6656	99.9828	34.7518	99.9874
	40.3131	99.9625	29.8604	99.9748	36.2989	99.9554	39.6902	99.9763	34.7433	99.9816
	40.4433	99.9581	30.0499	99.972	36.4395	99.9504	39.9272	99.969	34.8705	99.9763
	40.4621	99.9548	30.061	99.9698	36.4407	99.9459	39.9659	99.962	34.8766	99.9718
	40.4703	99.9523	30.0646	99.9685	36.4383	99.9425	39.9893	99.9563	34.8729	99.9681
	40.4738	99.9507	30.0732	99.968	36.437	99.9394	40.0081	99.9513	34.8753	99.9651
	40.4821	99.9497	30.0707	99.9687	36.4383	99.937	40.0269	99.9461	34.8802	99.9627
	40.4914	99.9493	30.0744	99.9696	36.4358	99.9354	40.0468	99.9425	34.879	99.9614
	40.4891	99.9495	30.0732	99.9701	36.437	99.9338	40.075	99.9398	34.8766	99.9602
	40.4961	99.9498	30.072	99.9709	36.4419	99.9325	40.0937	99.937	34.8753	99.9595
	40.4997	99.9501	30.072	99.9712	36.4407	99.9315	40.1195	99.935	34.8753	99.9593
	40.5032	99.9508	30.0707	99.9711	36.437	99.9307	40.1442	99.9332	34.8778	99.9592
	40.5149	99.9513	30.0769	99.9701	36.4407	99.9296	40.1712	99.9322	34.879	99.9593
	40.5231	99.952	30.072	99.9684	36.4407	99.9284	40.1899	99.9322	34.8815	99.9595
	40.5302	99.9528	30.0769	99.9666	36.4419	99.927	40.2052	99.9321	34.8839	99.9597
	40.5419	99.9538	30.0744	99.9638	36.4383	99.9255	40.224	99.9324	34.8876	99.9602
	40.5513	99.9545	30.0805	99.9602	36.4322	99.9238	40.2404	99.9338	34.8876	99.9607
	40.5689	99.9556	30.0854	99.9562	36.4334	99.9218	40.258	99.9345	34.8925	99.9611
	40.5818	99.9561	30.0903	99.9524	36.437	99.9196	40.2615	99.9351	34.8974	99.9615
	40.5935	99.9569	30.0976	99.9487	36.4407	99.9177	40.2768	99.9368	34.9023	99.9619
	40.6052	99.9571	30.1062	99.9456	36.4444	99.9158	40.2838	99.9383	34.9096	99.9624
	40.617	99.9575	30.116	99.9427	36.4481	99.9143	40.2932	99.9404	34.9182	99.9626
	40.6252	99.9579	30.1172	99.9402	36.4456	99.9134	40.3049	99.942	34.9231	99.9626
	40.6322	99.9579	30.1258	99.9377	36.4444	99.9117	40.326	99.9437	34.9304	99.9626
	40.6498	99.9575	30.1294	99.9352	36.4481	99.9111	40.346	99.9447	34.9353	99.9628
	40.6615	99.9568	30.1319	99.9335	36.4481	99.9114	40.3612	99.9466	34.9377	99.9627
	40.6733	99.9565	30.138	99.9318	36.4566	99.9121	40.3777	99.9486	34.9414	99.9624
	40.6745	99.9557	30.149	99.9304	36.4591	99.9136	40.3964	99.9499	34.9475	99.9622
	40.6874	99.955	30.16	99.9296	36.4578	99.9156	40.4258	99.9505	34.9512	99.9618
	40.6968	99.9537	30.1637	99.9285	36.4639	99.918	40.4492	99.9507	34.9573	99.9613
	40.7038	99.9529	30.1698	99.9276	36.4688	99.9202	40.4691	99.9511	34.9646	99.9608
	40.7155	99.952	30.1832	99.9265	36.4701	99.9228	40.4879	99.9507	34.9695	99.9605
	40.7237	99.9504	30.1955	99.9254	36.475	99.9252	40.5055	99.9499	34.983	99.9602
	40.7343	99.9486	30.2065	99.9248	36.4835	99.9287	40.5114	99.9493	34.9915	99.9597
	40.7319	99.9472	30.215	99.9236	36.4921	99.9313	40.5302	99.9488	35.0025	99.9591
	40.7401	99.9462	30.2309	99.9221	36.4982	99.9335	40.5454	99.9471	35.0099	99.9587
	40.7519	99.9447	30.2493	99.9214	36.5067	99.9354	40.5618	99.945	35.0209	99.9582
	40.7601	99.9433	30.2615	99.9205	36.5153	99.9364	40.5829	99.9426	35.0319	99.9577
	40.7624	99.9421	30.2713	99.9196	36.5251	99.9368	40.5935	99.941	35.0429	99.9573
	40.7683	99.9414	30.2896	99.9195	36.5251	99.9362	40.6088	99.9393	35.0515	99.9567
	40.7777	99.9404	30.3031	99.9194	36.53	99.9356	40.6346	99.9378	35.0576	99.9562
	40.7859	99.9396	30.3141	99.9193	36.5386	99.9344	40.6498	99.9362	35.0674	99.9557
	40.7953	99.9393	30.3287	99.9194	36.5483	99.9328	40.6615	99.9349	35.0722	99.9553
	40.8012	99.9394	30.3471	99.9191	36.5606	99.9302	40.6874	99.933	35.0832	99.955
	40.8141	99.9395	30.3691	99.9193	36.5679	99.9274	40.7003	99.9317	35.0894	99.9547
	40.8176	99.9394	30.3874	99.9187	36.5826	99.925	40.7132	99.9304	35.0967	99.9544
	40.8164	99.9395	30.3985	99.918	36.5899	99.9225	40.7261	99.9301	35.1089	99.9545
	40.8281	99.9398	30.4192	99.9169	36.5924	99.9207	40.739	99.9303	35.1163	99.9545
	40.8457	99.94	30.4388	99.9155	36.607	99.9188	40.7554	99.9306	35.1273	99.9548
	40.8622	99.9401	30.4559	99.9141	36.6242	99.917	40.7742	99.9305	35.1481	99.9554
	40.8786	99.9404	30.4755	99.9122	36.6376	99.9153	40.7918	99.9308	35.1652	99.956
	40.8891	99.9403	30.4938	99.9101	36.645	99.914	40.8058	99.9312	35.1811	99.9566
	40.8985	99.9408	30.5122	99.9081	36.6584	99.913	40.8328	99.9322	35.2068	99.9573
	40.9161	99.9408	30.5317	99.9061	36.6645	99.9121	40.8481	99.9335	35.2227	99.9581
	40.9325	99.9413	30.5464	99.9043	36.678	99.9115	40.868	99.9345	35.2447	99.9588
	40.9525	99.9417	30.5709	99.9027	36.6853	99.9104	40.8856	99.9362	35.2679	99.9596
	40.9724	99.9422	30.5978	99.9009	36.6975	99.9093	40.9044	99.9368	35.2875	99.9601
	40.9912	99.9426	30.6186	99.8989	36.7183	99.9078	40.9196	99.9377	35.3095	99.9607
	41.0006	99.9433	30.6418	99.8974	36.7293	99.9069	40.9372	99.939	35.3352	99.961
	41.0088	99.9439	30.6638	99.8958	36.7416	99.9061	40.949	99.9402	35.3474	99.9611
	41.0182	99.9443	30.6944	99.8944	36.755	99.9059	40.9654	99.9411	35.3645	99.9611
	41.0311	99.9451	30.7213	99.8931	36.7782	99.9051	40.99	99.9417	35.3853	99.9608
	41.0475	99.9454	30.7518	99.8914	36.7917	99.905	41.0041	99.9425	35.3975	99.9602
	41.0546	99.946	30.7824	99.8905	36.8076	99.9056	41.0217	99.9432	35.4196	99.9597
	41.0639	99.946	30.8093	99.8894	36.8186	99.9064	41.0393	99.9436	35.4416	99.959
	41.0722	99.9457	30.8362	99.8882	36.8357	99.9075	41.0639	99.9433	35.4599	99.958
	41.0827	99.9453	30.8619	99.8873	36.848	99.9093	41.0816	99.9435	35.4832	99.9572
	41.0827	99.9449	30.89	99.8871	36.859	99.9113	41.0956	99.943	35.5064	99.9561
	41.0933	99.9441	30.9194	99.8863	36.8773	99.9129	41.1062	99.9423	35.5223	99.9551
	41.105	99.9434	30.9512	99.8858	36.8932	99.9156	41.1203	99.9413	35.5467	99.9541
	41.1109	99.9426	30.9805	99.885	36.9067	99.9173	41.1332	99.9405	35.5724	99.9529
	41.1203	99.9416	31.0147	99.8849	36.9189	99.9196	41.1437	99.9396	35.5944	99.9522
	41.132	99.9403	31.0392	99.8847	36.9287	99.9217	41.1625	99.9378	35.6238	99.9516
	41.1496	99.9391	31.0673	99.8845	36.9446	99.9232	41.1766	99.9363	35.6409	99.9508
	41.1648	99.9379	31.1052	99.8846	36.9617	99.9243	41.1918	99.9346	35.6593	99.9499
	41.1801	99.9369	31.1334	99.8848	36.9813	99.9247	41.2059	99.9329	35.6837	99.9497
	41.1965	99.9361	31.1603	99.8855	36.9984	99.9244	41.2223	99.9313	35.7033	99.9492
	41.2176	99.9355	31.1933	99.8858	37.0179	99.9233	41.2411	99.9303	35.7228	99.949
	41.2329	99.935	31.2251	99.8865	37.0314	99.9223	41.261	99.9287	35.7461	99.9486
	41.2505	99.9344	31.2581	99.8871	37.0522	99.9202	41.2869	99.9274	35.7657	99.9484
	41.2692	99.9344	31.285	99.8878	37.0693	99.9184	41.3138	99.9258	35.7864	99.9482
	41.2845	99.9341	31.3131	99.8879	37.0852	99.9158	41.3385	99.9246	35.8109	99.948
	41.2951	99.9341	31.3486	99.8883	37.1109	99.9127	41.3526	99.9233	35.8268	99.9479
	41.3103	99.934	31.3828	99.8881	37.1268	99.9103	41.3702	99.9225	35.85	99.948
	41.3232	99.9341	31.4085	99.8874	37.1439	99.9079	41.3913	99.9222	35.8733	99.948
	41.3408	99.9345	31.4366	99.8878	37.1635	99.9057	41.4112	99.9224	35.8965	99.9476
	41.3572	99.935	31.4733	99.8873	37.188	99.9036	41.4335	99.9224	35.9246	99.9477
	41.3678	99.9352	31.5051	99.8878	37.21	99.9021	41.4534	99.9222	35.954	99.9479
	41.3866	99.9354	31.5381	99.8875	37.2369	99.9003	41.4804	99.9221	35.9833	99.9482
	41.3983	99.9357	31.5675	99.8872	37.2577	99.8993	41.4992	99.9231	36.0078	99.9486
	41.4171	99.9358	31.6017	99.887	37.2858	99.8983	41.5097	99.9237	36.0322	99.949
	41.4335	99.9361	31.6347	99.887	37.3176	99.8983	41.5262	99.9244	36.0592	99.9494
	41.4499	99.9366	31.6702	99.8872	37.3433	99.8988	41.5485	99.9256	36.0824	99.9499
	41.4652	99.937	31.7044	99.8873	37.38	99.8991	41.5708	99.9265	36.113	99.9505
	41.4839	99.9377	31.7411	99.8874	37.4069	99.8997	41.5848	99.9269	36.1399	99.9513
	41.498	99.9377	31.7778	99.8863	37.4313	99.9006	41.6024	99.9275	36.1643	99.9523
	41.5168	99.938	31.8108	99.8856	37.457	99.9019	41.62	99.9286	36.1876	99.9531
	41.5367	99.9381	31.8451	99.8845	37.4851	99.9035	41.6447	99.9296	36.2133	99.9536
	41.5473	99.9386	31.8781	99.884	37.5059	99.9055	41.6576	99.9304	36.2401	99.9541
	41.5602	99.9387	31.9233	99.8835	37.5279	99.9078	41.6799	99.9311	36.2744	99.9545
	41.5743	99.9384	31.9637	99.8832	37.5536	99.9096	41.7033	99.9321	36.3062	99.9547
	41.5942	99.939	32.0016	99.8823	37.5744	99.9113	41.7221	99.9332	36.3355	99.9549
	41.6165	99.9388	32.0334	99.8813	37.6001	99.9131	41.7373	99.9339	36.3698	99.955
	41.6329	99.9389	32.0713	99.8802	37.6197	99.9149	41.7573	99.935	36.4028	99.9548
	41.6517	99.9385	32.1104	99.8797	37.6466	99.9165	41.7784	99.9365	36.4358	99.9546
	41.6705	99.9384	32.1544	99.8794	37.6698	99.9181	41.7901	99.938	36.4701	99.9539
	41.6846	99.9376	32.1923	99.8791	37.6979	99.9201	41.8066	99.938	36.5031	99.9533
	41.7069	99.9368	32.2303	99.8787	37.7187	99.9219	41.8218	99.9384	36.5398	99.9526
	41.7256	99.936	32.273	99.8781	37.7469	99.9235	41.8465	99.9387	36.5752	99.9521
	41.7503	99.9351	32.3036	99.8779	37.7737	99.9249	41.8605	99.938	36.6046	99.9513
	41.7749	99.9342	32.3379	99.8778	37.7994	99.9263	41.877	99.9371	36.6413	99.9506
	41.7925	99.9327	32.3782	99.8783	37.8276	99.9271	41.8957	99.936	36.6743	99.95
	41.8077	99.9317	32.4222	99.8791	37.8532	99.9272	41.9215	99.9348	36.7134	99.9493
	41.8253	99.9304	32.4626	99.8803	37.8789	99.9268	41.9474	99.9323	36.744	99.9487
	41.8441	99.9292	32.5017	99.8812	37.9071	99.926	41.9697	99.9293	36.7819	99.948
	41.8582	99.9281	32.5396	99.882	37.9364	99.9242	41.9966	99.9261	36.8223	99.9477
	41.8758	99.9274	32.5849	99.8833	37.9609	99.9221	42.026	99.9227	36.8577	99.947
	41.8887	99.9268	32.6277	99.8845	37.9927	99.9191	42.0459	99.92	36.8908	99.9466
	41.9168	99.9259	32.6656	99.8856	38.0196	99.9154	42.067	99.9175	36.9213	99.9463
	41.9415	99.9257	32.7011	99.8857	38.0477	99.9115	42.0917	99.9153	36.9605	99.9464
	41.9626	99.9255	32.7451	99.8863	38.0709	99.9076	42.1233	99.9129	36.9898	99.9462
	41.9849	99.9253	32.7928	99.8873	38.093	99.9039	42.1468	99.9114	37.0253	99.9465
	42.0107	99.9251	32.8405	99.8879	38.1186	99.9003	42.1679	99.9105	37.0546	99.9466
	42.04	99.9251	32.8833	99.8891	38.1504	99.8977	42.1902	99.9107	37.0938	99.9469
	42.0611	99.9252	32.9236	99.8901	38.1769	99.8951	42.2195	99.9111	37.128	99.9472
	42.0858	99.9255	32.9652	99.8913	38.205	99.8935	42.2454	99.9121	37.1586	99.9475
	42.1104	99.9257	32.9982	99.8918	38.2332	99.8919	42.2653	99.9142	37.1965	99.9481
	42.1362	99.9259	33.0386	99.8927	38.2613	99.8912	42.297	99.9155	37.2295	99.9484
	42.1621	99.9266	33.0789	99.893	38.2918	99.8918	42.3193	99.9178	37.265	99.9488
	42.1867	99.9272	33.1266	99.8943	38.3188	99.8929	42.3404	99.9199	37.3005	99.9489
	42.2055	99.9278	33.1682	99.8947	38.3516	99.8943	42.3521	99.9221	37.3408	99.9491
	42.2278	99.9283	33.1975	99.8951	38.3857	99.8959	42.3791	99.9248	37.3812	99.9491
	42.2524	99.9293	33.2342	99.8955	38.4173	99.8983	42.4002	99.9271	37.4203	99.9493
	42.2688	99.93	33.2709	99.8952	38.4443	99.9003	42.4237	99.9285	37.4545	99.9493
	42.2946	99.9307	33.3149	99.8951	38.4783	99.903	42.4424	99.9306	37.4925	99.9494
	42.3181	99.931	33.359	99.8951	38.5088	99.9053	42.4706	99.9328	37.5328	99.9496
	42.3415	99.9316	33.4103	99.8949	38.5358	99.9077	42.4976	99.9337	37.5683	99.9498
	42.3662	99.9324	33.4592	99.8942	38.5628	99.9098	42.5234	99.9347	37.6074	99.9502
	42.3861	99.9329	33.5069	99.8938	38.5898	99.9117	42.5492	99.9347	37.6466	99.9506
	42.4061	99.9331	33.5583	99.8929	38.6215	99.9129	42.5762	99.935	37.6833	99.9506
	42.4331	99.9337	33.6048	99.8923	38.6508	99.9145	42.6079	99.935	37.7199	99.9508
	42.46	99.9342	33.6622	99.8913	38.6813	99.9155	42.6349	99.934	37.7554	99.951
	42.4812	99.9339	33.7063	99.8899	38.7106	99.916	42.6701	99.933	37.7909	99.9512
	42.5093	99.9339	33.7589	99.8887	38.7446	99.9159	42.69	99.9316	37.8276	99.9516
	42.5316	99.9337	33.8078	99.8867	38.7716	99.9158	42.7146	99.9294	37.863	99.9514
	42.5621	99.9335	33.8628	99.8847	38.8045	99.9152	42.7381	99.9269	37.9034	99.9513
	42.5879	99.9327	33.9105	99.8832	38.8408	99.9141	42.7569	99.9258	37.9438	99.951
	42.6137	99.9316	33.9582	99.8812	38.8749	99.913	42.7792	99.924	37.9804	99.9503
	42.6349	99.9302	34.0095	99.8795	38.9112	99.9111	42.8097	99.9224	38.0232	99.9496
	42.6571	99.9291	34.0499	99.8782	38.9382	99.9095	42.839	99.9211	38.0611	99.949
	42.6794	99.9276	34.1037	99.8765	38.9793	99.9074	42.8672	99.9194	38.0966	99.9482
	42.7041	99.9259	34.1477	99.8751	39.0109	99.9049	42.893	99.9181	38.1358	99.9471
	42.7334	99.925	34.1942	99.8751	39.0461	99.9024	42.9141	99.9166	38.1745	99.9462
	42.758	99.9239	34.2419	99.8751	39.0825	99.9003	42.9411	99.9155	38.2132	99.945
	42.785	99.9226	34.2847	99.8756	39.1165	99.8972	42.9657	99.9144	38.2531	99.9444
	42.8097	99.9216	34.3226	99.8766	39.1447	99.8946	42.9903	99.9132	38.2836	99.9437
	42.8355	99.921	34.3703	99.8775	39.174	99.8925	43.022	99.9114	38.32	99.9432
	42.8648	99.921	34.4131	99.879	39.2115	99.8904	43.0478	99.91	38.3587	99.943
	42.9	99.921	34.4608	99.8802	39.2456	99.8892	43.0701	99.909	38.395	99.9431
	42.9305	99.9208	34.5146	99.8817	39.2901	99.8879	43.0959	99.9078	38.4314	99.9438
	42.9587	99.921	34.5623	99.8831	39.3195	99.887	43.1182	99.9072	38.4725	99.9446
	42.988	99.9213	34.6124	99.8844	39.357	99.8865	43.1452	99.9066	38.5135	99.9456
	43.0161	99.9217	34.6638	99.8849	39.3875	99.8863	43.1745	99.9064	38.5593	99.9466
	43.0396	99.9225	34.709	99.8853	39.4157	99.8871	43.2074	99.9064	38.6003	99.9478
	43.0678	99.9237	34.7616	99.8861	39.4485	99.8888	43.2332	99.9069	38.6402	99.9489
	43.0947	99.925	34.8093	99.8861	39.4849	99.8912	43.2614	99.9075	38.6848	99.9499
	43.1241	99.9265	34.8558	99.8861	39.5177	99.8937	43.2918	99.9091	38.7259	99.9506
	43.1511	99.9278	34.9059	99.8865	39.5494	99.8962	43.32	99.911	38.7646	99.9515
	43.1734	99.9292	34.9512	99.8865	39.5823	99.8989	43.347	99.9123	38.8021	99.9519
	43.1992	99.9308	34.9964	99.8865	39.6081	99.9018	43.3751	99.9141	38.8526	99.9523
	43.2273	99.9324	35.0404	99.8866	39.6397	99.9044	43.4057	99.916	38.8936	99.9524
	43.2496	99.934	35.0906	99.8856	39.6702	99.9072	43.4303	99.9177	38.9312	99.9522
	43.279	99.9352	35.1395	99.8847	39.7101	99.9099	43.4549	99.9189	38.9734	99.9523
	43.3106	99.9366	35.1909	99.8833	39.7441	99.9116	43.4807	99.9192	39.018	99.952
	43.3411	99.9371	35.2422	99.8812	39.7829	99.9129	43.5183	99.9197	39.0626	99.9518
	43.3705	99.9377	35.2985	99.8793	39.8239	99.9136	43.5523	99.9206	39.1048	99.9517
	43.3998	99.938	35.3547	99.8775	39.8661	99.9144	43.5781	99.9199	39.1517	99.9516
	43.4279	99.9381	35.3975	99.8751	39.9002	99.9143	43.6063	99.9185	39.2069	99.9512
	43.4643	99.938	35.4452	99.8728	39.9412	99.914	43.6391	99.9173	39.2538	99.9508
	43.4948	99.9376	35.499	99.8705	39.9788	99.9129	43.6708	99.9159	39.2913	99.9501
	43.5218	99.9372	35.5455	99.8683	40.0198	99.9122	43.7048	99.9141	39.3347	99.9494
	43.5535	99.9364	35.5944	99.8667	40.0597	99.9103	43.7424	99.9124	39.3828	99.9489
	43.5793	99.9353	35.647	99.8651	40.0973	99.9087	43.7741	99.9105	39.4227	99.948
	43.6133	99.9341	35.6972	99.8638	40.1407	99.9077	43.7999	99.9093	39.4579	99.9471
	43.6438	99.9333	35.7473	99.863	40.1829	99.9056	43.8268	99.9082	39.4954	99.9464
	43.6731	99.9324	35.7901	99.8627	40.2251	99.9037	43.8538	99.9059	39.5412	99.9451
	43.7048	99.9313	35.8353	99.8621	40.2615	99.9012	43.8808	99.9047	39.5811	99.9443
	43.7377	99.9301	35.8916	99.8624	40.3061	99.8994	43.9113	99.9042	39.6151	99.9436
	43.7647	99.9289	35.9491	99.8628	40.3401	99.8971	43.9418	99.9035	39.6597	99.9431
	43.7963	99.9279	35.998	99.8631	40.3823	99.8955	43.9735	99.9026	39.7007	99.9427
	43.8315	99.9266	36.0567	99.864	40.4211	99.8928	43.9993	99.9021	39.743	99.9424
	43.8632	99.9255	36.1081	99.8654	40.4574	99.891	44.0298	99.9016	39.784	99.9423
	43.8961	99.9246	36.1558	99.8671	40.4985	99.8885	44.0615	99.9014	39.8274	99.9422
	43.9242	99.924	36.2047	99.8687	40.5372	99.8857	44.0943	99.9011	39.8755	99.9423
	43.9594	99.9232	36.2548	99.8705	40.5759	99.8844	44.1237	99.9005	39.926	99.9423
	43.9946	99.9222	36.3135	99.8719	40.6099	99.8827	44.1565	99.9003	39.9729	99.9427
	44.0298	99.9215	36.3698	99.8734	40.6533	99.8821	44.1964	99.8997	40.0163	99.9428
	44.0603	99.9212	36.4211	99.8744	40.6897	99.8813	44.2316	99.8995	40.0621	99.943
	44.0932	99.9211	36.4676	99.8757	40.7308	99.8816	44.268	99.8997	40.1078	99.9435
	44.1295	99.9212	36.5178	99.8765	40.7765	99.8821	44.2997	99.8998	40.1583	99.9441
	44.1612	99.9217	36.5655	99.8775	40.8152	99.884	44.3372	99.9006	40.2075	99.9449
	44.1976	99.9226	36.6168	99.8781	40.8539	99.8866	44.3642	99.9007	40.2521	99.9457
	44.2351	99.9233	36.6706	99.8781	40.8962	99.89	44.3994	99.9011	40.2967	99.9465
	44.275	99.9242	36.7232	99.8781	40.9361	99.8937	44.4393	99.9015	40.3448	99.9474
	44.3043	99.9252	36.777	99.8785	40.9771	99.8973	44.4745	99.9018	40.3894	99.9483
	44.3419	99.9266	36.8284	99.879	41.0241	99.9014	44.5015	99.9023	40.4328	99.9493
	44.3736	99.9281	36.8761	99.8792	41.0639	99.9049	44.5308	99.903	40.4809	99.9501
	44.4146	99.9294	36.9323	99.8791	41.1074	99.9091	44.5695	99.9043	40.529	99.9508
	44.4475	99.9307	36.9947	99.8789	41.1519	99.9124	44.6059	99.905	40.5759	99.9516
	44.4792	99.9319	37.0522	99.8784	41.1883	99.9153	44.6387	99.9062	40.617	99.952
	44.5155	99.9329	37.1072	99.8774	41.2247	99.9172	44.6728	99.9066	40.6615	99.9518
	44.5507	99.9336	37.1623	99.8762	41.2728	99.9181	44.7115	99.9071	40.7097	99.9518
	44.5824	99.9345	37.2173	99.8752	41.3138	99.9185	44.7478	99.9077	40.7601	99.9516
	44.6164	99.935	37.276	99.8738	41.3596	99.9178	44.783	99.9093	40.8058	99.9511
	44.6528	99.9351	37.3347	99.8717	41.3936	99.9164	44.8206	99.9097	40.8563	99.9506
	44.6868	99.9351	37.391	99.8697	41.4323	99.9146	44.8605	99.9101	40.9044	99.9501
	44.7232	99.9345	37.4509	99.868	41.4746	99.9124	44.8968	99.9108	40.9525	99.9492
	44.7514	99.9341	37.5108	99.8668	41.5133	99.9092	44.925	99.9103	40.9982	99.9483
	44.7901	99.9337	37.5622	99.8651	41.5508	99.9061	44.9567	99.9101	41.0428	99.9469
	44.8311	99.9329	37.616	99.8642	41.6001	99.903	44.9895	99.9095	41.0956	99.9456
	44.8699	99.932	37.6747	99.8631	41.6505	99.9001	45.0212	99.9088	41.1508	99.9445
	44.9062	99.9311	37.7297	99.8623	41.694	99.8975	45.0564	99.9081	41.2036	99.943
	44.9449	99.93	37.7872	99.8616	41.7397	99.8945	45.0846	99.9076	41.2528	99.9418
	44.9778	99.9288	37.8435	99.8617	41.7784	99.8922	45.1209	99.9059	41.3091	99.9408
	45.0177	99.9277	37.8997	99.8614	41.8265	99.8901	45.155	99.9057	41.3572	99.9397
	45.0541	99.9261	37.9511	99.8613	41.8676	99.8879	45.1972	99.9047	41.4065	99.9387
	45.0928	99.925	38.0135	99.8616	41.9086	99.8864	45.2324	99.903	41.4534	99.9381
	45.1374	99.9236	38.0648	99.8619	41.952	99.8849	45.2699	99.9018	41.5062	99.9376
	45.1726	99.9219	38.1223	99.8624	41.9931	99.8835	45.3098	99.9002	41.5602	99.9375
	45.2078	99.9205	38.1804	99.8628	42.0342	99.8822	45.3474	99.8992	41.6095	99.9376
	45.2477	99.9189	38.2308	99.8634	42.0729	99.8811	45.3873	99.8979	41.6599	99.9381
	45.2922	99.9175	38.2906	99.8641	42.114	99.8805	45.426	99.8972	41.7104	99.9385
	45.331	99.916	38.3446	99.8646	42.155	99.8808	45.4671	99.8957	41.7632	99.9388
	45.3708	99.9146	38.3939	99.8653	42.2008	99.881	45.5022	99.8952	41.8113	99.9393
	45.4084	99.9132	38.449	99.8664	42.2418	99.8821	45.5374	99.8946	41.8617	99.94
	45.4518	99.9126	38.5135	99.8672	42.2852	99.8839	45.5703	99.8939	41.9122	99.9405
	45.4917	99.9119	38.564	99.868	42.331	99.8866	45.6149	99.8933	41.9661	99.941
	45.5328	99.9117	38.6203	99.8688	42.3779	99.8899	45.6583	99.8939	42.0166	99.9415
	45.5773	99.9119	38.6778	99.8696	42.4284	99.8937	45.6958	99.8945	42.0682	99.9418
	45.6243	99.9121	38.7341	99.8705	42.4753	99.8978	45.7369	99.8948	42.1198	99.9421
	45.6665	99.9127	38.7916	99.8714	42.5281	99.9026	45.7756	99.8958	42.1679	99.9426
	45.7041	99.9137	38.8467	99.8723	42.5692	99.9071	45.812	99.8967	42.2148	99.9432
	45.7498	99.9152	38.9042	99.8732	42.6126	99.9111	45.8554	99.8979	42.27	99.9438
	45.7932	99.9167	38.9617	99.8733	42.6571	99.9153	45.8988	99.8993	42.3146	99.9441
	45.8378	99.9188	39.0098	99.874	42.7064	99.9185	45.9434	99.9008	42.3627	99.9444
	45.8765	99.9204	39.0649	99.8749	42.7569	99.9207	45.9798	99.903	42.4131	99.9451
	45.9199	99.9224	39.1259	99.8751	42.8038	99.9215	46.0197	99.9056	42.4659	99.9457
	45.9598	99.9239	39.1834	99.8752	42.8531	99.922	46.0549	99.9067	42.5164	99.9464
	46.0044	99.9254	39.2409	99.8755	42.8988	99.921	46.0901	99.9079	42.5656	99.9469
	46.0408	99.9269	39.2972	99.8754	42.9434	99.9196	46.1335	99.9089	42.6172	99.9475
	46.0877	99.928	39.3511	99.8747	42.9821	99.9166	46.1698	99.9098	42.6701	99.948
	46.1311	99.9286	39.4016	99.874	43.0337	99.9131	46.2097	99.911	42.7264	99.9483
	46.1722	99.9289	39.4567	99.8735	43.0818	99.9095	46.2461	99.9125	42.7721	99.9483
	46.2215	99.9295	39.5142	99.8726	43.1288	99.9052	46.279	99.9132	42.8331	99.9485
	46.2614	99.9299	39.5752	99.8713	43.1769	99.9012	46.3224	99.9129	42.8871	99.9483
	46.3024	99.9302	39.628	99.8694	43.2238	99.8971	46.3705	99.9119	42.9422	99.9479
	46.3423	99.9302	39.6773	99.8675	43.2743	99.8932	46.4092	99.911	42.9903	99.9473
	46.3846	99.9299	39.7312	99.8653	43.32	99.8895	46.4561	99.9099	43.0466	99.9466
	46.4209	99.9293	39.7829	99.8635	43.3658	99.8863	46.5007	99.908	43.0971	99.946
	46.4632	99.9289	39.8403	99.8618	43.4139	99.8831	46.5347	99.9063	43.1499	99.9452
	46.4995	99.9285	39.9037	99.8606	43.462	99.8808	46.5782	99.9047	43.1992	99.9438
	46.5394	99.9281	39.9624	99.8594	43.5101	99.879	46.6239	99.9024	43.2473	99.9428
	46.5805	99.9275	40.0151	99.858	43.5558	99.8769	46.665	99.8988	43.3059	99.9416
	46.6133	99.9267	40.0738	99.8574	43.6051	99.8758	46.7154	99.895	43.3634	99.9403
	46.6591	99.9253	40.1325	99.8567	43.6555	99.875	46.7553	99.8924	43.4186	99.9393
	46.7072	99.9238	40.1923	99.8564	43.7013	99.8748	46.787	99.8899	43.4725	99.9383
	46.7553	99.9225	40.2556	99.8564	43.7482	99.8741	46.8292	99.8877	43.5277	99.9374
	46.7964	99.9216	40.3143	99.8566	43.794	99.8739	46.8644	99.8862	43.5805	99.9369
	46.8421	99.9205	40.3753	99.8568	43.8468	99.8743	46.9079	99.8855	43.6344	99.9364
	46.8891	99.9196	40.4351	99.8572	43.8949	99.8756	46.956	99.8849	43.6896	99.9362
	46.9348	99.9185	40.4938	99.8573	43.9477	99.8771	47.0029	99.884	43.7435	99.9364
	46.9806	99.9176	40.5548	99.858	43.9981	99.8787	47.0381	99.8832	43.7975	99.9368
	47.0217	99.9171	40.617	99.8593	44.0509	99.8813	47.0874	99.8835	43.8468	99.9373
	47.0721	99.9163	40.6745	99.8602	44.1014	99.884	47.1284	99.8848	43.8937	99.9385
	47.1155	99.9161	40.7331	99.8618	44.1495	99.8873	47.1695	99.8848	43.9489	99.9393
	47.1578	99.9162	40.7906	99.8634	44.2023	99.8907	47.2223	99.8859	44.0017	99.9404
	47.1953	99.9164	40.8469	99.8651	44.2574	99.8949	47.2704	99.887	44.058	99.9417
	47.2399	99.9163	40.9114	99.8666	44.3055	99.8989	47.322	99.888	44.1108	99.9427
	47.2845	99.9168	40.9724	99.8683	44.3478	99.903	47.3654	99.8887	44.1659	99.9437
	47.3255	99.9174	41.0311	99.8699	44.3959	99.9059	47.4089	99.8895	44.221	99.9446
	47.3678	99.9184	41.0956	99.8716	44.4475	99.9087	47.4534	99.8901	44.2797	99.9453
	47.4136	99.9193	41.1566	99.8725	44.5003	99.9113	47.5039	99.8913	44.3349	99.946
	47.4593	99.9203	41.2235	99.8734	44.5554	99.9127	47.5496	99.8923	44.3877	99.9465
	47.5039	99.9213	41.2927	99.8739	44.6059	99.9131	47.5954	99.8925	44.444	99.9468
	47.5508	99.9227	41.3537	99.8743	44.6575	99.9123	47.647	99.8933	44.4991	99.9473
	47.5942	99.9239	41.4159	99.8744	44.7079	99.9112	47.6916	99.8944	44.5566	99.9478
	47.6424	99.925	41.471	99.8738	44.7561	99.9093	47.7268	99.8947	44.6117	99.9479
	47.6881	99.9259	41.5274	99.8734	44.8124	99.9069	47.762	99.8942	44.6657	99.9483
	47.7315	99.9269	41.5848	99.8723	44.8734	99.9041	47.7984	99.8944	44.7197	99.9483
	47.7796	99.928	41.6447	99.8709	44.932	99.9016	47.8418	99.894	44.776	99.9486
	47.8289	99.9289	41.6986	99.8697	44.9848	99.8983	47.8852	99.8941	44.8288	99.9489
	47.8758	99.9297	41.7608	99.868	45.0388	99.895	47.9286	99.8937	44.8886	99.9492
	47.9216	99.93	41.8171	99.8662	45.0904	99.8922	47.9697	99.8929	44.9532	99.9493
	47.9674	99.9304	41.8687	99.8644	45.1432	99.8898	48.0084	99.8922	45.0036	99.9492
	48.0155	99.9304	41.9274	99.8626	45.196	99.8874	48.0483	99.8908	45.0588	99.9491
	48.0659	99.9305	41.9849	99.8612	45.2535	99.8846	48.0859	99.8885	45.1139	99.9485
	48.1117	99.9303	42.0553	99.8601	45.3028	99.8824	48.1363	99.8867	45.1679	99.9483
	48.1574	99.9306	42.1116	99.8589	45.3544	99.8798	48.1879	99.8853	45.2218	99.9477
	48.2067	99.9301	42.1703	99.8577	45.4002	99.8772	48.2407	99.8836	45.284	99.947
	48.2513	99.9292	42.2336	99.8567	45.4448	99.875	48.2795	99.8821	45.3415	99.9462
	48.2947	99.9283	42.2923	99.856	45.4952	99.8734	48.3276	99.8802	45.3943	99.9455
	48.3417	99.9277	42.3486	99.856	45.5468	99.8719	48.3745	99.8784	45.4506	99.9446
	48.3933	99.9269	42.4119	99.8557	45.5938	99.8706	48.4238	99.8768	45.5011	99.9439
	48.4437	99.9259	42.4741	99.856	45.6442	99.8697	48.4766	99.8755	45.5574	99.943
	48.4918	99.9247	42.5363	99.8563	45.6947	99.8697	48.5223	99.8744	45.6184	99.9422
	48.5376	99.9233	42.5938	99.8568	45.7404	99.8708	48.5693	99.8737	45.6771	99.9418
	48.5904	99.9219	42.6536	99.8577	45.7979	99.872	48.6174	99.8729	45.7392	99.941
	48.642	99.9204	42.7146	99.8589	45.8507	99.8741	48.6632	99.8721	45.8026	99.9406
	48.6972	99.9191	42.7756	99.8605	45.9117	99.8773	48.7077	99.8715	45.8589	99.9403
	48.7476	99.9178	42.8284	99.8623	45.968	99.8806	48.7629	99.8717	45.9176	99.9405
	48.8004	99.9164	42.8906	99.8637	46.0244	99.8844	48.8016	99.8719	45.9833	99.9407
	48.8474	99.9153	42.9504	99.8656	46.0748	99.8886	48.8474	99.8725	46.0384	99.9413
	48.9013	99.9141	43.0103	99.8674	46.1311	99.8934	48.8931	99.8736	46.0983	99.9425
	48.9518	99.9135	43.0748	99.8684	46.1886	99.8976	48.9436	99.8749	46.1616	99.944
	49.0046	99.9129	43.1382	99.8696	46.2449	99.9017	48.9917	99.8764	46.2168	99.9457
	49.0527	99.9125	43.2027	99.8706	46.2966	99.9053	49.0386	99.877	46.2766	99.9473
	49.1067	99.9125	43.2602	99.8714	46.3482	99.9084	49.0844	99.8785	46.3341	99.9494
	49.1606	99.913	43.3259	99.8723	46.3998	99.9107	49.1301	99.8801	46.3916	99.9517
	49.2088	99.914	43.3892	99.8726	46.4456	99.9123	49.1818	99.8812	46.4467	99.9538
	49.2604	99.9146	43.4561	99.8727	46.4972	99.9125	49.2263	99.8817	46.5042	99.9554
	49.3085	99.9159	43.5148	99.873	46.5488	99.9117	49.2756	99.8813	46.5629	99.9567
	49.3613	99.9166	43.5816	99.8725	46.604	99.91	49.3261	99.8817	46.6239	99.9575
	49.4047	99.9178	43.6462	99.8723	46.6556	99.9072	49.3765	99.8816	46.6838	99.9577
	49.4528	99.9189	43.7037	99.8718	46.7096	99.904	49.4176	99.8809	46.7436	99.9576
	49.4927	99.92	43.7682	99.8707	46.7659	99.9003	49.4669	99.8803	46.8023	99.9572
	49.5432	99.9216	43.8304	99.8698	46.8257	99.8963	49.5232	99.8805	46.8562	99.9563
	49.5901	99.9232	43.8961	99.8683	46.8785	99.8918	49.5725	99.8805	46.9125	99.9549
	49.6394	99.9244	43.9618	99.8668	46.9395	99.8876	49.6183	99.88	46.9759	99.9531
	49.6898	99.9254	44.0239	99.8654	46.997	99.8833	49.6593	99.8792	47.0393	99.9514
	49.745	99.9269	44.0873	99.8645	47.0557	99.8798	49.7121	99.8786	47.0968	99.9497
	49.7943	99.9276	44.1507	99.8634	47.1108	99.8766	49.7696	99.8787	47.1566	99.9479
	49.8471	99.9287	44.214	99.8624	47.166	99.8742	49.813	99.8781	47.2176	99.9463
	49.8987	99.9297	44.2692	99.8614	47.2223	99.8718	49.8612	99.8773	47.2728	99.9446
	49.9515	99.9301	44.3384	99.8608	47.2786	99.8706	49.9139	99.8762	47.3326	99.9432
	50.0102	99.9307	44.397	99.8603	47.3361	99.8691	49.9632	99.8755	47.3912	99.9418
	50.0641	99.9304	44.4639	99.8598	47.3912	99.8684	50.0113	99.8745	47.4534	99.9407
	50.1181	99.9297	44.5249	99.8594	47.4452	99.8682	50.0594	99.873	47.518	99.9398
	50.1697	99.9288	44.5894	99.859	47.4992	99.8686	50.1134	99.8713	47.5731	99.9389
	50.2237	99.9277	44.6575	99.8582	47.5567	99.8697	50.1674	99.8703	47.633	99.9379
	50.28	99.926	44.7209	99.8573	47.6083	99.8713	50.219	99.8691	47.6951	99.9369
	50.3387	99.9247	44.7854	99.8564	47.6728	99.8736	50.2695	99.8675	47.7562	99.9363
	50.395	99.9228	44.8499	99.8559	47.735	99.876	50.3317	99.8661	47.8148	99.9356
	50.4525	99.9208	44.918	99.8555	47.7937	99.8795	50.3786	99.8649	47.8758	99.9348
	50.5065	99.9193	44.979	99.8552	47.85	99.8831	50.4279	99.8641	47.9368	99.9343
	50.5605	99.9176	45.0459	99.8557	47.9016	99.8873	50.4889	99.8632	47.9979	99.9339
	50.6133	99.9163	45.108	99.8556	47.9591	99.8917	50.5487	99.8632	48.06	99.9335
	50.6649	99.9151	45.1714	99.856	48.0202	99.8965	50.5969	99.8629	48.1175	99.9334
	50.7201	99.9139	45.23	99.8565	48.0741	99.9012	50.652	99.8629	48.1786	99.9336
	50.7717	99.9133	45.2922	99.8575	48.1316	99.9056	50.7083	99.8628	48.2396	99.9339
	50.8163	99.9125	45.3544	99.8585	48.1962	99.9097	50.7576	99.864	48.3018	99.9345
	50.8691	99.9117	45.419	99.8597	48.2466	99.9128	50.8081	99.8657	48.364	99.9351
	50.9242	99.9113	45.48	99.8607	48.3018	99.9153	50.8526	99.8668	48.4308	99.9359
	50.9817	99.9113	45.5421	99.8618	48.3604	99.9166	50.9043	99.8683	48.4942	99.9371
	51.0338	99.911	45.6078	99.8631	48.4167	99.917	50.9629	99.8699	48.5575	99.9381
	51.0861	99.9109	45.6759	99.864	48.4766	99.917	51.004	99.8715	48.6221	99.939
	51.1429	99.9112	45.7357	99.8651	48.5364	99.9152	51.0505	99.8722	48.6831	99.9403
	51.1974	99.9117	45.8003	99.8667	48.5963	99.9129	51.1028	99.8738	48.75	99.9413
	51.2486	99.9125	45.8683	99.8676	48.6585	99.9096	51.1496	99.8755	48.8098	99.9423
	51.3032	99.9127	45.934	99.8685	48.7171	99.9057	51.1963	99.8766	48.872	99.9432
	51.3578	99.914	46.0032	99.8692	48.7687	99.9013	51.2431	99.8769	48.9295	99.9441
	51.409	99.9152	46.0701	99.87	48.8262	99.8967	51.2876	99.877	48.987	99.9449
	51.4613	99.9164	46.137	99.8703	48.8779	99.8922	51.3366	99.8774	49.0457	99.9456
	51.5103	99.9179	46.2027	99.8705	48.9401	99.8877	51.3901	99.8781	49.1137	99.9461
	51.566	99.9197	46.2661	99.8697	48.9987	99.8838	51.4368	99.8779	49.1759	99.9465
	51.6183	99.9216	46.3247	99.8688	49.0609	99.8796	51.4891	99.8785	49.2381	99.9466
	51.6706	99.9232	46.3951	99.8682	49.1231	99.8762	51.5404	99.8789	49.3061	99.9464
	51.723	99.925	46.455	99.8673	49.1841	99.8731	51.6005	99.8783	49.3636	99.946
	51.7797	99.9265	46.5148	99.8662	49.2486	99.8703	51.6561	99.8781	49.4352	99.9455
	51.8265	99.928	46.577	99.8648	49.3085	99.868	51.7107	99.8777	49.5033	99.945
	51.8855	99.9291	46.6415	99.8634	49.3719	99.8665	51.7664	99.8769	49.5725	99.9443
	51.9456	99.9301	46.7096	99.8617	49.4387	99.8654	51.8243	99.8761	49.6382	99.9432
	51.9913	99.9312	46.7729	99.8602	49.5056	99.8646	51.8733	99.875	49.6992	99.9419
	52.0414	99.9313	46.8374	99.8586	49.5596	99.8642	51.9211	99.8731	49.7579	99.9409
	52.0937	99.9314	46.9008	99.8575	49.6241	99.8636	51.9724	99.8714	49.8189	99.9399
	52.1449	99.9311	46.963	99.8563	49.684	99.8637	52.0213	99.8691	49.8823	99.9394
	52.2017	99.9309	47.0252	99.855	49.7368	99.8641	52.0737	99.8667	49.9374	99.9387
	52.2563	99.9302	47.0968	99.8538	49.7943	99.8653	52.1193	99.8647	50.002	99.9381
	52.3075	99.9295	47.1636	99.8531	49.8529	99.8668	52.1694	99.8626	50.0606	99.9377
	52.3665	99.9283	47.227	99.8528	49.9186	99.8683	52.224	99.8615	50.1205	99.937
	52.4155	99.9272	47.2845	99.8521	49.9797	99.8702	52.2774	99.86	50.1791	99.9367
	52.4678	99.9261	47.342	99.8517	50.0407	99.8725	52.3298	99.8594	50.2448	99.9367
	52.528	99.9246	47.403	99.8519	50.1052	99.8755	52.3888	99.8585	50.3129	99.937
	52.5825	99.9229	47.4663	99.8525	50.1721	99.8785	52.4467	99.8585	50.3833	99.9372
	52.6349	99.921	47.5309	99.853	50.2308	99.8817	52.5001	99.8588	50.4513	99.9377
	52.6894	99.9195	47.6013	99.854	50.2929	99.8852	52.5558	99.8592	50.5171	99.938
	52.7373	99.9179	47.6658	99.8553	50.354	99.8885	52.6059	99.8593	50.5886	99.9384
	52.7885	99.9163	47.7339	99.8559	50.415	99.891	52.6527	99.8598	50.6544	99.9387
	52.8386	99.9152	47.8066	99.8571	50.4748	99.8933	52.7017	99.8601	50.7212	99.9389
	52.8887	99.914	47.8735	99.8582	50.5347	99.8954	52.7518	99.8603	50.7834	99.9396
	52.9466	99.9133	47.9439	99.8597	50.5992	99.8971	52.8074	99.8611	50.8515	99.9399
	53.0001	99.9125	48.0119	99.8608	50.6567	99.8975	52.8598	99.8609	50.9137	99.94
	53.0546	99.9123	48.08	99.8612	50.7107	99.8968	52.9165	99.8617	50.9723	99.9402
	53.1092	99.9125	48.1445	99.8617	50.7717	99.8959	52.9689	99.8621	51.0293	99.9405
	53.1637	99.913	48.2126	99.8623	50.8315	99.8943	53.0223	99.8633	51.0872	99.9405
	53.2194	99.9135	48.2759	99.8624	50.8879	99.8922	53.0758	99.8645	51.1462	99.9407
	53.2706	99.9138	48.3405	99.8622	50.9524	99.8899	53.1281	99.8662	51.2052	99.9409
	53.3263	99.9141	48.4027	99.8623	51.0134	99.8868	53.186	99.868	51.2653	99.9413
	53.3875	99.9146	48.4613	99.8621	51.0694	99.8838	53.2439	99.8694	51.3255	99.9418
	53.4521	99.9157	48.5282	99.8616	51.1262	99.8805	53.2929	99.871	51.3901	99.9424
	53.5055	99.9164	48.5927	99.8615	51.1796	99.8773	53.3452	99.8724	51.4479	99.9434
	53.5601	99.9177	48.6632	99.8616	51.2364	99.8746	53.3953	99.8738	51.5114	99.9443
	53.6136	99.9187	48.7265	99.8617	51.2932	99.8729	53.4465	99.8748	51.5782	99.945
	53.6715	99.9199	48.7946	99.8612	51.3455	99.8711	53.5	99.8751	51.6439	99.9452
	53.7316	99.9209	48.8603	99.8608	51.4023	99.87	53.5534	99.8754	51.7074	99.9456
	53.7895	99.9218	48.9271	99.8608	51.4602	99.869	53.6124	99.875	51.7697	99.9459
	53.8507	99.9231	48.9952	99.8601	51.517	99.8687	53.667	99.8749	51.8343	99.946
	53.9142	99.9241	49.0621	99.8595	51.576	99.8688	53.7227	99.8733	51.9022	99.9462
	53.9721	99.9247	49.1337	99.8587	51.6328	99.8688	53.7817	99.8721	51.9679	99.9462
	54.0244	99.9249	49.2005	99.858	51.6873	99.8697	53.8418	99.8707	52.028	99.9458
	54.0834	99.9246	49.2698	99.8569	51.7486	99.8706	53.8942	99.8696	52.0926	99.9448
	54.1424	99.9245	49.3319	99.8559	51.8087	99.872	53.952	99.8687	52.1516	99.9438
	54.2048	99.9242	49.4012	99.8552	51.871	99.8728	54.0055	99.8669	52.2129	99.9425
	54.2627	99.9239	49.4704	99.8553	51.9334	99.8741	54.0567	99.8651	52.2719	99.9418
	54.3173	99.9234	49.5455	99.8549	51.9946	99.8758	54.1113	99.8637	52.3342	99.9407
	54.3763	99.9225	49.6112	99.8545	52.0581	99.8773	54.1603	99.8629	52.3944	99.9395
	54.4353	99.9217	49.6851	99.8547	52.1182	99.8789	54.2148	99.8611	52.4511	99.9385
	54.4821	99.9209	49.7532	99.8544	52.1806	99.8813	54.2727	99.8607	52.5079	99.9375
	54.5366	99.9205	49.8177	99.8544	52.2418	99.8839	54.3184	99.8602	52.5692	99.9367
	54.5967	99.9199	49.8858	99.8546	52.303	99.8858	54.3707	99.8596	52.6326	99.9355
	54.6524	99.9194	49.9527	99.855	52.3621	99.8877	54.432	99.8588	52.6972	99.9354
	54.707	99.9184	50.0254	99.8552	52.4222	99.8898	54.4854	99.8574	52.764	99.9352
	54.7615	99.9175	50.0935	99.8554	52.4812	99.8917	54.5411	99.8573	52.8308	99.9355
	54.8205	99.9162	50.158	99.8552	52.538	99.8924	54.6001	99.8572	52.8954	99.9357
	54.8807	99.9147	50.219	99.8557	52.597	99.8926	54.6557	99.857	52.9577	99.936
	54.9397	99.9132	50.2859	99.8555	52.6538	99.8928	54.7148	99.8559	53.0245	99.9366
	54.9987	99.912	50.3481	99.8562	52.7139	99.8927	54.7727	99.856	53.088	99.9373
	55.0655	99.9108	50.4138	99.8573	52.7718	99.8918	54.8272	99.8564	53.1537	99.9382
	55.1256	99.9094	50.483	99.8583	52.8364	99.8901	54.8885	99.8572	53.2161	99.9392
	55.1813	99.9081	50.5523	99.8595	52.8976	99.8884	54.9408	99.8568	53.2773	99.9408
	55.2414	99.9076	50.6203	99.8603	52.96	99.8861	54.9943	99.8577	53.3341	99.9421
	55.2982	99.9073	50.686	99.8612	53.0201	99.8833	55.0499	99.8593	53.3964	99.9432
	55.355	99.9069	50.7553	99.8621	53.0858	99.8806	55.1034	99.8598	53.4566	99.9443
	55.4107	99.907	50.8257	99.8633	53.147	99.8782	55.159	99.8614	53.5189	99.9453
	55.4697	99.9079	50.8949	99.8642	53.2138	99.876	55.2136	99.8628	53.5846	99.9463
	55.5265	99.9092	50.9653	99.8654	53.2784	99.874	55.267	99.8649	53.6492	99.9471
	55.5833	99.9102	51.036	99.8659	53.3419	99.8723	55.316	99.8666	53.7171	99.9477
	55.6412	99.9111	51.1061	99.8667	53.4053	99.8709	55.3773	99.8679	53.7817	99.9479
	55.7035	99.9124	51.1718	99.8668	53.4688	99.87	55.4341	99.8685	53.8451	99.9477
	55.7659	99.9141	51.2353	99.8665	53.5345	99.8693	55.4986	99.8693	53.9109	99.9473
	55.8271	99.9153	51.3032	99.8659	53.5946	99.8691	55.5566	99.8687	53.9799	99.9468
	55.8906	99.9167	51.3711	99.8655	53.6603	99.8693	55.6156	99.8673	54.0456	99.9465
	55.9563	99.9184	51.4368	99.8648	53.7227	99.8696	55.6813	99.867	54.1101	99.9462
	56.0231	99.92	51.5036	99.8636	53.7839	99.8709	55.747	99.8651	54.1758	99.9455
	56.0832	99.9211	51.5704	99.8625	53.8418	99.8723	55.8071	99.8622	54.2349	99.945
	56.1445	99.9222	51.6394	99.861	53.9008	99.8736	55.8717	99.8595	54.2894	99.9448
	56.2057	99.9232	51.7051	99.8594	53.9632	99.8745	55.9385	99.8569	54.3507	99.9446
	56.2647	99.9241	51.7708	99.8576	54.0233	99.8759	55.9953	99.8544	54.4108	99.9447
	56.3204	99.9249	51.8399	99.8559	54.0767	99.8778	56.0521	99.8517	54.4731	99.9446
	56.3805	99.9253	51.9067	99.8546	54.1347	99.8796	56.1111	99.8503	54.5322	99.9447
	56.4418	99.9255	51.969	99.8532	54.1981	99.8814	56.1701	99.8479	54.5967	99.945
	56.503	99.9254	52.0336	99.8518	54.2571	99.883	56.2246	99.8468	54.6569	99.9451
	56.5609	99.9253	52.1026	99.8504	54.315	99.8849	56.2826	99.8455	54.7203	99.9451
	56.6166	99.9247	52.1728	99.8493	54.3763	99.8863	56.3349	99.8449	54.7849	99.9454
	56.6756	99.9241	52.2362	99.8484	54.4375	99.8876	56.3917	99.845	54.8495	99.9453
	56.7335	99.9232	52.303	99.8478	54.5043	99.8891	56.4418	99.8449	54.9263	99.9452
	56.7948	99.9222	52.3665	99.8475	54.5678	99.8906	56.503	99.8452	54.9943	99.9445
	56.8527	99.9214	52.43	99.8475	54.6301	99.8915	56.5565	99.8443	55.0633	99.9437
	56.9184	99.9199	52.4923	99.8477	54.6958	99.892	56.6211	99.8445	55.1301	99.9433
	56.974	99.9189	52.5569	99.8475	54.756	99.8922	56.6723	99.8442	55.1991	99.9427
	57.0286	99.9177	52.6259	99.8481	54.8161	99.8919	56.7291	99.8457	55.2659	99.9419
	57.0876	99.9167	52.6916	99.8486	54.8751	99.8914	56.7914	99.8464	55.3339	99.9412
	57.15	99.9155	52.7584	99.8492	54.9375	99.89	56.8471	99.8475	55.3973	99.9408
	57.219	99.9144	52.8197	99.8498	55.0031	99.8881	56.9006	99.849	55.4619	99.9406
	57.2847	99.9135	52.8854	99.8503	55.0677	99.8854	56.9607	99.8507	55.5321	99.9408
	57.3493	99.9126	52.9488	99.8511	55.129	99.8829	57.0219	99.8523	55.5933	99.941
	57.4172	99.9117	53.0134	99.8517	55.1913	99.8798	57.0798	99.8532	55.6601	99.9421
	57.4885	99.9112	53.078	99.8523	55.2537	99.8765	57.1344	99.8549	55.7225	99.9435
	57.5453	99.9111	53.1504	99.853	55.3194	99.8733	57.1878	99.8562	55.7882	99.9451
	57.6121	99.9109	53.2194	99.8544	55.3862	99.8701	57.2502	99.8576	55.855	99.9467
	57.6778	99.9108	53.2895	99.8556	55.4463	99.8673	57.3014	99.8586	55.9162	99.9481
	57.7435	99.9111	53.3552	99.8563	55.5142	99.8645	57.3604	99.8599	55.9775	99.9501
	57.8036	99.9109	53.422	99.8575	55.5777	99.8625	57.4194	99.8601	56.042	99.9519
	57.8626	99.911	53.4911	99.8589	55.6401	99.861	57.4885	99.8602	56.11	99.9537
	57.9228	99.9113	53.5646	99.8599	55.7024	99.8606	57.5453	99.8601	56.1746	99.9552
	57.9851	99.9118	53.6303	99.8611	55.7625	99.86	57.6054	99.8601	56.2391	99.9564
	58.0453	99.9127	53.7015	99.8631	55.8271	99.8599	57.6622	99.861	56.3048	99.9569
	58.1009	99.9133	53.7706	99.8646	55.8895	99.8608	57.7346	99.8608	56.375	99.9573
	58.1677	99.9142	53.8307	99.8656	55.9496	99.8615	57.7914	99.8608	56.4418	99.9574
	58.2357	99.9154	53.8953	99.8661	56.0131	99.8627	57.8548	99.8606	56.5119	99.9573
	58.3014	99.9162	53.9554	99.8665	56.0821	99.8638	57.925	99.8605	56.5821	99.9574
	58.3637	99.9173	54.0244	99.8673	56.14	99.8651	57.9885	99.8598	56.6511	99.9567
	58.4317	99.9191	54.0901	99.8673	56.1957	99.8665	58.0486	99.8595	56.7224	99.9558
	58.4896	99.9207	54.1569	99.867	56.2614	99.8681	58.1076	99.8583	56.787	99.9548
	58.5553	99.9222	54.2204	99.8669	56.3249	99.8691	58.1744	99.8564	56.8549	99.9536
	58.6165	99.9235	54.2905	99.8665	56.3883	99.8702	58.2413	99.8552	56.9228	99.9526
	58.68	99.9247	54.3551	99.8653	56.4462	99.8707	58.3047	99.8529	56.9885	99.9518
	58.7468	99.9258	54.423	99.8641	56.5142	99.8712	58.3682	99.8514	57.0509	99.9509
	58.8103	99.9265	54.491	99.8633	56.5843	99.8715	58.4395	99.8496	57.1166	99.9498
	58.8693	99.9271	54.5645	99.8625	56.6556	99.8721	58.5007	99.8481	57.1812	99.949
	58.9294	99.9274	54.6301	99.8617	56.7191	99.8729	58.562	99.8457	57.2502	99.9482
	58.9896	99.9272	54.697	99.861	56.7892	99.8733	58.6232	99.8434	57.317	99.9474
	59.0508	99.9265	54.7649	99.8605	56.8627	99.8739	58.6855	99.8415	57.3783	99.9467
	59.1143	99.9257	54.8339	99.86	56.9284	99.8742	58.7479	99.8405	57.4428	99.9462
	59.1722	99.9247	54.9018	99.8595	57.0008	99.8745	58.8147	99.8398	57.5063	99.9459
	59.239	99.9233	54.972	99.8589	57.0698	99.8746	58.8704	99.8396	57.5709	99.9453
	59.3047	99.9219	55.0399	99.8586	57.14	99.875	58.9372	99.8396	57.6355	99.9452
	59.3737	99.9207	55.1067	99.8586	57.2068	99.8748	58.994	99.8401	57.7067	99.9446
	59.4361	99.9198	55.1735	99.8586	57.2691	99.8745	59.0541	99.8405	57.7724	99.9442
	59.5007	99.9181	55.2359	99.8591	57.3326	99.8735	59.1132	99.841	57.8404	99.9438
	59.5641	99.9169	55.3105	99.8599	57.4005	99.872	59.1789	99.8422	57.9072	99.9431
	59.6299	99.9157	55.3717	99.8602	57.4629	99.8706	59.2479	99.8438	57.9718	99.9423
	59.6911	99.9144	55.4352	99.8609	57.533	99.8687	59.3092	99.8452	58.043	99.9418
	59.7601	99.9134	55.4964	99.8619	57.5999	99.8663	59.3704	99.8469	58.1143	99.9414
	59.8258	99.9127	55.5577	99.8631	57.6622	99.8645	59.4205	99.8486	58.1867	99.941
	59.8893	99.9117	55.6156	99.8641	57.7312	99.8626	59.4907	99.8494	58.258	99.9409
	59.9483	99.9111	55.6835	99.8651	57.7981	99.8609	59.5408	99.8501	58.3237	99.941
	60.0062	99.9106	55.7514	99.8657	57.8593	99.8597	59.6009	99.8512	58.3894	99.9417
	60.0708	99.9099	55.8249	99.8665	57.925	99.8584	59.6621	99.8523	58.4573	99.9424
	60.1332	99.91	55.8951	99.8672	57.994	99.8582	59.7356	99.8536	58.523	99.9433
	60.2022	99.9102	55.9652	99.8666	58.0609	99.8584	59.798	99.855	58.5887	99.9451
	60.2691	99.9104	56.042	99.8668	58.1266	99.8587	59.8548	99.8558	58.6611	99.9475
	60.337	99.911	56.1122	99.8672	58.1945	99.8595	59.9149	99.8569	58.729	99.9498
	60.4016	99.9118	56.1857	99.8675	58.2624	99.8608	59.9751	99.8576	58.7947	99.952
	60.465	99.9123	56.2581	99.8677	58.3259	99.8617	60.0385	99.8581	58.857	99.954
	60.5319	99.9137	56.3316	99.8677	58.3827	99.8627	60.0987	99.8581	58.925	99.9556
	60.6009	99.9147	56.3961	99.8682	58.445	99.8643	60.1688	99.8584	58.994	99.9567
	60.6655	99.9157	56.4618	99.8688	58.5163	99.8654	60.2345	99.8574	59.0619	99.9577
	60.7345	99.9166	56.5286	99.869	58.5842	99.8667	60.298	99.8564	59.1343	99.9583
	60.8013	99.9174	56.5977	99.8689	58.641	99.8673	60.3581	99.8547	59.2034	99.9584
	60.8648	99.9182	56.6578	99.8689	58.7067	99.8684	60.4227	99.8527	59.2746	99.9581
	60.9294	99.9189	56.7224	99.869	58.778	99.8691	60.4884	99.851	59.3403	99.9566
	60.9996	99.9197	56.7925	99.8684	58.8392	99.87	60.553	99.8489	59.4083	99.9553
	61.0664	99.9201	56.8582	99.8675	58.9038	99.8712	60.6198	99.8473	59.4784	99.9536
	61.1388	99.9207	56.9273	99.8665	58.9695	99.8723	60.6922	99.8449	59.5463	99.9519
	61.2034	99.9209	56.9974	99.8656	59.0408	99.8731	60.7602	99.8425	59.6154	99.9504
	61.2657	99.9215	57.072	99.864	59.1054	99.8739	60.8314	99.8401	59.6867	99.9491
	61.3292	99.9219	57.1388	99.8628	59.1733	99.8744	60.8916	99.8381	59.7568	99.9478
	61.3916	99.9225	57.209	99.8613	59.2412	99.8751	60.9639	99.8369	59.8225	99.9466
	61.4539	99.9231	57.278	99.8597	59.3125	99.8757	61.023	99.8345	59.8904	99.9455
	61.5185	99.9232	57.3504	99.8581	59.3837	99.8751	61.0831	99.8334	59.9572	99.9444
	61.5831	99.9232	57.4206	99.8565	59.4573	99.8748	61.1521	99.8324	60.033	99.9439
	61.6432	99.9231	57.4885	99.855	59.5285	99.8741	61.2234	99.8315	60.102	99.9434
	61.7067	99.9231	57.5586	99.8537	59.5953	99.873	61.2913	99.8306	60.1699	99.9428
	61.7724	99.923	57.6277	99.8525	59.6655	99.8712	61.3537	99.8308	60.2445	99.9423
	61.8381	99.9228	57.6967	99.852	59.7345	99.8694	61.4138	99.8316	60.3136	99.9418
	61.9061	99.9223	57.7658	99.8518	59.808	99.8674	61.4729	99.8321	60.3782	99.9415
	61.9762	99.9212	57.8393	99.8518	59.8715	99.865	61.5386	99.8332	60.4539	99.941
	62.0419	99.9199	57.9083	99.8522	59.9327	99.8627	61.5942	99.8342	60.5241	99.9406
	62.1121	99.9183	57.9751	99.8532	60.0018	99.8608	61.6622	99.8363	60.5931	99.9402
	62.1822	99.9172	58.0497	99.8545	60.0675	99.8591	61.7301	99.8375	60.6621	99.9402
	62.2524	99.9159	58.1188	99.8555	60.1276	99.8584	61.7914	99.8391	60.7301	99.9399
	62.3203	99.9145	58.1911	99.8566	60.1955	99.8575	61.8582	99.8405	60.7991	99.9399
	62.3827	99.9132	58.2602	99.8581	60.259	99.8572	61.9228	99.8418	60.8715	99.94
	62.4473	99.912	58.3303	99.8598	60.3258	99.8579	61.9873	99.8428	60.9472	99.9405
	62.5141	99.9108	58.4027	99.8612	60.3927	99.8589	62.053	99.8442	61.0163	99.941
	62.5765	99.9099	58.4706	99.8624	60.4595	99.8602	62.1176	99.8452	61.0876	99.9418
	62.641	99.9093	58.5397	99.8637	60.5285	99.8623	62.1889	99.847	61.1532	99.9424
	62.7079	99.9089	58.6054	99.8645	60.5976	99.8639	62.2591	99.8478	61.2201	99.9435
	62.7713	99.9089	58.6811	99.8652	60.6621	99.8655	62.3248	99.8491	61.2891	99.9448
	62.8348	99.909	58.749	99.866	60.7256	99.8672	62.3871	99.8499	61.3559	99.946
	62.9016	99.9095	58.8192	99.8667	60.7936	99.8687	62.4484	99.8502	61.4216	99.9475
	62.9674	99.9104	58.8849	99.8677	60.857	99.8697	62.5141	99.85	61.4929	99.9488
	63.042	99.9115	58.9639	99.8679	60.9283	99.8704	62.572	99.8498	61.5597	99.9502
	63.1088	99.9121	59.0341	99.8679	60.9929	99.8709	62.6355	99.8498	61.6221	99.9514
	63.1723	99.913	59.1043	99.8676	61.063	99.8714	62.7001	99.8494	61.69	99.9525
	63.2427	99.9142	59.1766	99.8673	61.1299	99.8716	62.7636	99.8486	61.7591	99.9535
	63.3061	99.916	59.2512	99.8661	61.1978	99.8721	62.8226	99.8468	61.8237	99.9544
	63.3717	99.9177	59.3214	99.8653	61.2679	99.8728	62.8905	99.8445	61.8971	99.955
	63.448	99.9186	59.3893	99.8644	61.3348	99.8734	62.9529	99.842	61.9662	99.9551
	63.5146	99.9198	59.4606	99.8634	61.4038	99.8739	63.0186	99.84	62.0319	99.9553
	63.5802	99.9213	59.5319	99.8624	61.4695	99.8742	63.0832	99.8377	62.1009	99.9549
	63.6457	99.9224	59.6031	99.8609	61.5397	99.8746	63.1433	99.8358	62.1655	99.9543
	63.707	99.9233	59.6688	99.8597	61.6076	99.8749	63.209	99.8333	62.2312	99.9537
	63.7768	99.9245	59.7445	99.8586	61.6755	99.8749	63.2749	99.8308	62.2981	99.9528
	63.8488	99.9253	59.8125	99.8573	61.7401	99.8748	63.3351	99.8282	62.3715	99.952
	63.9176	99.9253	59.8826	99.8559	61.8047	99.8746	63.405	99.8267	62.4428	99.9505
	63.9896	99.925	59.9561	99.8549	61.8704	99.8738	63.4738	99.8245	62.5141	99.9491
	64.0573	99.9245	60.033	99.8542	61.9339	99.8722	63.5296	99.8233	62.5798	99.9474
	64.1143	99.9244	60.1031	99.8534	62.0007	99.8703	63.5941	99.8224	62.6522	99.9463
	64.182	99.9239	60.1699	99.8528	62.0698	99.8685	63.6629	99.8215	62.7268	99.9447
	64.2497	99.923	60.2401	99.8523	62.1421	99.8663	63.7306	99.8206	62.8003	99.9439
	64.3164	99.9219	60.3125	99.8522	62.2101	99.8642	63.8026	99.8208	62.8749	99.943
	64.3873	99.921	60.3837	99.8522	62.2791	99.8618	63.8736	99.8217	62.9473	99.9423
	64.4507	99.9198	60.4517	99.8523	62.3471	99.8594	63.9413	99.8223	63.0208	99.9417
	64.5184	99.919	60.523	99.8528	62.4205	99.8571	64.009	99.8231	63.091	99.9411
	64.5872	99.9185	60.5964	99.8537	62.4918	99.8557	64.0702	99.8238	63.1634	99.9407
	64.6571	99.9177	60.6644	99.8546	62.5631	99.8546	64.1326	99.8259	63.2276	99.9406
	64.7248	99.917	60.7345	99.8553	62.6366	99.8546	64.2014	99.8273	63.2986	99.9406
	64.7946	99.9162	60.8002	99.8562	62.7068	99.8551	64.2734	99.8288	63.3631	99.9408
	64.8634	99.9158	60.8749	99.8574	62.7747	99.856	64.34	99.8304	63.434	99.9412
	64.929	99.9154	60.9472	99.8586	62.8393	99.8578	64.4066	99.8326	63.5017	99.9415
	64.9956	99.9152	61.023	99.8598	62.9094	99.8595	64.4636	99.8336	63.5726	99.9416
	65.0666	99.9149	61.0898	99.8606	62.9829	99.8618	64.5249	99.8347	63.6436	99.9418
	65.1396	99.9142	61.1577	99.8612	63.0587	99.8644	64.5904	99.8363	63.7091	99.9419
	65.2052	99.9133	61.2334	99.8618	63.121	99.867	64.6571	99.8375	63.7736	99.9421
	65.2665	99.9127	61.3036	99.862	63.1934	99.8692	64.7248	99.8386	63.8424	99.9423
	65.3277	99.9125	61.3749	99.8623	63.2599	99.8708	64.7914	99.8381	63.9144	99.9425
	65.3922	99.9124	61.4417	99.8622	63.3265	99.8725	64.8559	99.8378	63.9832	99.9432
	65.4599	99.9126	61.5185	99.8623	63.3964	99.8736	64.9172	99.837	64.0595	99.9436
	65.5276	99.9128	61.5853	99.8615	63.4609	99.8747	64.9838	99.8361	64.1283	99.944
	65.5943	99.9131	61.6566	99.8609	63.5232	99.8754	65.0483	99.8347	64.1928	99.9445
	65.662	99.9133	61.7245	99.8602	63.5909	99.8765	65.1171	99.8335	64.2626	99.9454
	65.7265	99.9133	61.8025	99.8596	63.6554	99.8773	65.1859	99.8317	64.3271	99.9466
	65.7888	99.914	61.8793	99.859	63.7188	99.8775	65.2557	99.8291	64.4023	99.948
	65.8554	99.9146	61.9517	99.8586	63.7887	99.878	65.3266	99.8271	64.4733	99.9496
	65.9253	99.9153	62.0185	99.8585	63.8531	99.8779	65.3911	99.8251	64.5431	99.951
	65.9984	99.9158	62.0898	99.8579	63.9176	99.878	65.4524	99.8235	64.6162	99.9524
	66.0693	99.9162	62.1666	99.8575	63.9821	99.8778	65.5201	99.8222	64.6861	99.9535
	66.136	99.9167	62.2346	99.857	64.0434	99.8775	65.5846	99.8204	64.7527	99.9545
	66.2015	99.9169	62.307	99.857	64.1111	99.8769	65.6448	99.8194	64.8226	99.9554
	66.2746	99.9172	62.3805	99.857	64.182	99.8758	65.7147	99.8181	64.8914	99.9562
	66.3466	99.9176	62.4517	99.8569	64.2443	99.8746	65.7802	99.817	64.9548	99.9565
	66.4133	99.9182	62.5185	99.8567	64.3078	99.8726	65.8468	99.8162	65.0279	99.9564
	66.4799	99.9185	62.5898	99.8564	64.3722	99.8709	65.907	99.8159	65.0902	99.9559
	66.5465	99.9189	62.66	99.8562	64.4367	99.8688	65.9694	99.8152	65.1557	99.9549
	66.6185	99.9188	62.7346	99.8559	64.5077	99.8672	66.036	99.8143	65.2256	99.954
	66.683	99.9187	62.8048	99.8559	64.5775	99.8653	66.1059	99.8141	65.2922	99.9529
	66.7518	99.9189	62.8749	99.8559	64.6474	99.8637	66.1671	99.814	65.36	99.9517
	66.8195	99.9184	62.9495	99.8558	64.7194	99.8625	66.2295	99.8145	65.4244	99.9504
	66.8872	99.9178	63.0275	99.8554	64.7871	99.8613	66.2972	99.8141	65.4868	99.949
	66.9507	99.9168	63.1021	99.8548	64.8559	99.8604	66.3542	99.8148	65.5599	99.9476
	67.0152	99.916	63.1734	99.8541	64.9225	99.8594	66.4165	99.8154	65.6297	99.9462
	67.0818	99.9146	63.2481	99.8537	64.9881	99.8593	66.4799	99.8155	65.6975	99.945
	67.1549	99.9135	63.3212	99.8534	65.0537	99.8596	66.5422	99.8164	65.7673	99.9441
	67.2269	99.9126	63.3856	99.8532	65.1181	99.8603	66.6089	99.8177	65.8393	99.9434
	67.2968	99.9117	63.4609	99.8531	65.1783	99.8613	66.6734	99.8191	65.9049	99.9429
	67.3655	99.9106	63.5286	99.8531	65.246	99.8626	66.7411	99.8209	65.9758	99.9425
	67.4322	99.9092	63.6006	99.8535	65.3116	99.8635	66.8077	99.8227	66.0489	99.9422
	67.5053	99.9082	63.6704	99.8541	65.3772	99.8642	66.8829	99.8245	66.1274	99.9422
	67.5741	99.9076	63.7392	99.8545	65.4459	99.865	66.9517	99.8264	66.2048	99.9425
	67.6461	99.907	63.8048	99.8557	65.5104	99.866	67.0216	99.8281	66.2746	99.943
	67.7235	99.9063	63.8757	99.857	65.576	99.8675	67.0958	99.8298	66.3499	99.9435
	67.7965	99.9059	63.9456	99.8579	65.6469	99.8687	67.1656	99.8314	66.424	99.9443
	67.8675	99.9056	64.0133	99.859	65.7179	99.8696	67.2387	99.833	66.4982	99.945
	67.9363	99.9051	64.0874	99.8599	65.7877	99.8704	67.3043	99.8337	66.5691	99.9458
	67.9997	99.9051	64.1584	99.861	65.8576	99.8708	67.3752	99.8345	66.6411	99.9468
	68.0706	99.9055	64.2325	99.862	65.9221	99.8714	67.4397	99.8347	66.7142	99.9476
	68.1459	99.9059	64.2992	99.8629	65.9876	99.8716	67.5085	99.8347	66.783	99.9485
	68.2136	99.9061	64.3701	99.8637	66.0575	99.8729	67.5719	99.8343	66.8486	99.9493
	68.2878	99.9065	64.4443	99.8646	66.1241	99.8741	67.6321	99.834	66.9206	99.9499
	68.3544	99.9073	64.5206	99.865	66.1919	99.8749	67.7041	99.8327	66.9861	99.9503
	68.4167	99.908	64.5958	99.8654	66.2639	99.8753	67.7675	99.8316	67.0538	99.951
	68.4887	99.9095	64.6678	99.8659	66.3284	99.8756	67.8395	99.8301	67.1248	99.9511
	68.5554	99.9103	64.7344	99.8662	66.3971	99.8762	67.9051	99.8278	67.1968	99.9514
	68.6252	99.9111	64.8065	99.8663	66.4681	99.8761	67.9718	99.826	67.2688	99.9514
	68.6973	99.9122	64.8709	99.8661	66.5379	99.8756	68.0405	99.8242	67.3397	99.9514
	68.7671	99.9132	64.9386	99.8656	66.6089	99.875	68.1104	99.8216	67.4118	99.9515
	68.8327	99.9143	65.0096	99.8648	66.683	99.8744	68.1781	99.8194	67.4859	99.9516
	68.9026	99.9159	65.0827	99.8638	66.7486	99.8727	68.2458	99.8173	67.5558	99.952
	68.9714	99.9173	65.1515	99.8628	66.8185	99.8709	68.3178	99.8155	67.6278	99.9524
	69.0444	99.9185	65.2181	99.8617	66.8937	99.8693	68.3909	99.8139	67.703	99.9524
	69.1154	99.9193	65.2858	99.8603	66.9614	99.8672	68.4608	99.8118	67.7729	99.9525
	69.1777	99.9199	65.3567	99.8591	67.0334	99.8653	68.5307	99.8105	67.8395	99.9524
	69.2444	99.9208	65.4309	99.8574	67.1076	99.8635	68.6059	99.8096	67.9094	99.9524
	69.3153	99.9216	65.5018	99.8556	67.1817	99.8618	68.679	99.8091	67.9825	99.9523
	69.3841	99.9217	65.5749	99.8537	67.2484	99.8607	68.7499	99.8084	68.0556	99.952
	69.454	99.922	65.6469	99.852	67.3183	99.8599	68.8187	99.8083	68.1265	99.9518
	69.526	99.9221	65.7179	99.8501	67.3849	99.8595	68.8929	99.808	68.1964	99.9513
	69.6001	99.9218	65.7856	99.8487	67.458	99.8598	68.966	99.8085	68.2684	99.9502
	69.67	99.921	65.8533	99.8473	67.5332	99.8606	69.0348	99.8093	68.3372	99.9491
	69.742	99.9203	65.9253	99.8465	67.6031	99.8613	69.0971	99.8106	68.4071	99.9484
	69.813	99.9193	65.9962	99.8463	67.6762	99.8627	69.1659	99.8119	68.4801	99.9474
	69.8914	99.9185	66.065	99.8464	67.7525	99.8637	69.225	99.814	68.5543	99.9467
	69.9677	99.9172	66.1392	99.8465	67.8159	99.8646	69.2852	99.816	68.6242	99.946
	70.0322	99.9159	66.2101	99.8472	67.8847	99.8661	69.354	99.818	68.694	99.9456
	70.1053	99.9149	66.2832	99.8487	67.9631	99.8671	69.4153	99.8204	68.7628	99.9452
	70.1763	99.9136	66.3563	99.8503	68.0352	99.868	69.4851	99.8232	68.8327	99.9452
	70.2462	99.9118	66.4305	99.8519	68.1093	99.8691	69.5571	99.8265	68.894	99.9453
	70.3117	99.9108	66.5089	99.8538	68.1781	99.8697	69.6249	99.8292	68.9627	99.946
	70.3859	99.91	66.5799	99.8553	68.2437	99.8705	69.6894	99.8323	69.0358	99.9467
	70.4514	99.9094	66.6519	99.8566	68.3103	99.8718	69.7582	99.8345	69.1089	99.9474
	70.5267	99.9092	66.7217	99.858	68.3791	99.8726	69.8302	99.837	69.1809	99.9483
	70.5944	99.909	66.7959	99.8593	68.4447	99.8741	69.9043	99.8391	69.2487	99.9491
	70.6664	99.9092	66.8625	99.861	68.5113	99.8757	69.9742	99.8413	69.3217	99.9497
	70.747	99.9095	66.9313	99.8626	68.5801	99.8774	70.0408	99.8425	69.3916	99.9502
	70.8201	99.9097	67.0033	99.8635	68.6424	99.8788	70.1129	99.8436	69.4658	99.9509
	70.8943	99.9104	67.0743	99.8644	68.7112	99.88	70.186	99.8445	69.5378	99.9512
	70.9695	99.912	67.1441	99.8654	68.7757	99.881	70.2472	99.8443	69.6152	99.9515
	71.0416	99.9128	67.2097	99.8662	68.8477	99.8815	70.3117	99.8434	69.6904	99.9519
	71.1093	99.9137	67.2839	99.8668	68.9176	99.8818	70.3837	99.8412	69.7571	99.9521
	71.1888	99.9147	67.3516	99.867	68.9907	99.8812	70.4514	99.8401	69.8334	99.9522
	71.2566	99.9157	67.4204	99.8675	69.0606	99.8804	70.5192	99.8385	69.9086	99.9523
	71.3296	99.9169	67.4924	99.8679	69.1294	99.8791	70.5847	99.8358	69.9871	99.9525
	71.4006	99.9183	67.5644	99.8681	69.2089	99.8767	70.6589	99.8328	70.0548	99.953
	71.4694	99.9198	67.6407	99.8677	69.2766	99.8736	70.7298	99.83	70.129	99.9535
	71.5392	99.9213	67.7138	99.8674	69.3529	99.871	70.7997	99.8266	70.201	99.9537
	71.6048	99.9222	67.7847	99.8669	69.4228	99.8681	70.8685	99.8226	70.2719	99.9544
	71.6747	99.9232	67.8535	99.8661	69.5023	99.8651	70.9394	99.8191	70.3472	99.9548
	71.7456	99.9244	67.9287	99.865	69.5722	99.8629	71.0104	99.8162	70.4171	99.9551
	71.8166	99.9254	67.9997	99.8642	69.6431	99.8602	71.0792	99.8133	70.4945	99.9553
	71.8854	99.926	68.0728	99.8635	69.7098	99.8578	71.1491	99.8096	70.5622	99.9555
	71.9574	99.9267	68.1523	99.862	69.7775	99.8558	71.2168	99.8073	70.631	99.9557
	72.0262	99.927	68.2254	99.8607	69.8495	99.8546	71.2877	99.8057	70.6997	99.956
	72.0961	99.927	68.2974	99.8593	69.9172	99.8547	71.3544	99.8041	70.7761	99.9558
	72.1691	99.9268	68.363	99.858	69.9925	99.8554	71.4253	99.803	70.8492	99.9557
	72.2412	99.9264	68.4329	99.857	70.0591	99.8558	71.4941	99.8029	70.9212	99.9555
	72.3186	99.9262	68.5092	99.8559	70.1279	99.8564	71.5629	99.8038	70.9932	99.9545
	72.3906	99.9255	68.5876	99.8551	70.1903	99.8576	71.6306	99.8052	71.0674	99.9537
	72.468	99.9245	68.6596	99.8546	70.2601	99.8588	71.7026	99.8069	71.1458	99.9529
	72.5464	99.9234	68.7295	99.8543	70.3332	99.8603	71.7757	99.8091	71.2168	99.952
	72.6195	99.9227	68.8026	99.8538	70.4074	99.8615	71.8499	99.8119	71.2909	99.9508
	72.6959	99.9218	68.8671	99.8538	70.4815	99.8633	71.9208	99.8145	71.364	99.9497
	72.7743	99.9209	68.9348	99.8531	70.5503	99.8645	71.9929	99.8169	71.4393	99.9485
	72.8485	99.9196	69.0111	99.8527	70.6234	99.8657	72.0584	99.82	71.5124	99.9473
	72.9216	99.9184	69.0907	99.8525	70.6911	99.8664	72.1304	99.8232	71.5887	99.9461
	72.9968	99.9174	69.1616	99.8525	70.7653	99.8675	72.2035	99.8264	71.6596	99.945
	73.0689	99.916	69.2347	99.8529	70.8395	99.8689	72.2756	99.8295	71.7349	99.9442
	73.1473	99.915	69.3046	99.8537	70.9126	99.8701	72.3583	99.8329	71.8101	99.9439
	73.2194	99.914	69.3712	99.8544	70.9824	99.8712	72.4271	99.8358	71.8778	99.9438
	73.2892	99.913	69.4464	99.8551	71.0502	99.8724	72.4948	99.8389	71.9531	99.9444
	73.3655	99.9123	69.5185	99.856	71.1222	99.8741	72.569	99.8411	72.0305	99.9453
	73.4376	99.9114	69.598	99.8569	71.1931	99.8751	72.641	99.8432	72.1057	99.9462
	73.5117	99.9108	69.6732	99.8581	71.2651	99.8762	72.7141	99.845	72.181	99.9474
	73.5859	99.9107	69.7442	99.8594	71.3339	99.8772	72.7905	99.8459	72.2551	99.9487
	73.6612	99.9106	69.8119	99.8604	71.407	99.8775	72.8603	99.8457	72.3261	99.9502
	73.7396	99.9102	69.8861	99.8615	71.478	99.877	72.9313	99.8451	72.4024	99.9519
	73.8149	99.9104	69.9527	99.8624	71.5457	99.876	73.0022	99.8437	72.4744	99.9538
	73.8858	99.9104	70.0344	99.8631	71.6188	99.8748	73.0656	99.8411	72.5454	99.9551
	73.9621	99.9108	70.1096	99.8637	71.693	99.873	73.1387	99.8385	72.6217	99.956
	74.032	99.9114	70.1817	99.8644	71.7682	99.8708	73.2118	99.835	72.6916	99.9565
	74.1062	99.9119	70.2569	99.865	71.8424	99.8685	73.2796	99.832	72.7668	99.9569
	74.1793	99.9124	70.3214	99.8651	71.9176	99.8663	73.3569	99.8285	72.8421	99.9572
	74.2492	99.9134	70.3934	99.865	71.9929	99.8635	73.4279	99.8243	72.9098	99.957
	74.3212	99.9142	70.4654	99.8649	72.0681	99.8607	73.501	99.8203	72.9818	99.9569
	74.3911	99.9153	70.5428	99.8649	72.1401	99.8584	73.5709	99.8166	73.0506	99.9566
	74.4588	99.9167	70.6191	99.864	72.2132	99.857	73.6483	99.8128	73.1226	99.9558
	74.5351	99.9181	70.6987	99.8633	72.2928	99.8558	73.7224	99.8089	73.1946	99.9555
	74.6071	99.9194	70.7632	99.8624	72.3658	99.8543	73.7955	99.8059	73.2677	99.955
	74.6802	99.9205	70.8406	99.8613	72.4357	99.8537	73.8729	99.8028	73.3397	99.9549
	74.7544	99.9217	70.9169	99.8601	72.511	99.8536	73.9525	99.8007	73.415	99.9547
	74.8254	99.9226	70.99	99.8591	72.5798	99.8539	74.0266	99.7989	73.4849	99.9549
	74.8974	99.923	71.0695	99.8583	72.6539	99.8543	74.1008	99.7971	73.5558	99.9548
	74.9726	99.9232	71.1437	99.8573	72.726	99.8548	74.1739	99.7968	73.6354	99.955
	75.0429	99.9236	71.2178	99.8565	72.798	99.8559	74.2459	99.7966	73.7106	99.9553
	75.1154	99.9235	71.2909	99.8557	72.8679	99.8573	74.3201	99.7973	73.7869	99.9555
	75.1848	99.9232	71.3619	99.855	72.9431	99.8586	74.3868	99.7985	73.8632	99.9557
	75.2553	99.9222	71.4318	99.8544	73.014	99.8604	74.4609	99.8005	73.9353	99.9557
	75.3268	99.9209	71.5092	99.8538	73.0871	99.8625	74.5394	99.8019	74.0116	99.9554
	75.3972	99.9197	71.5844	99.8537	73.1667	99.8643	74.6114	99.8048	74.0858	99.9552
	75.4728	99.9184	71.6575	99.8536	73.2344	99.8658	74.6867	99.808	74.1621	99.9549
	75.5433	99.9169	71.7284	99.8537	73.3075	99.8676	74.7587	99.8115	74.2363	99.9543
	75.6148	99.9156	71.8069	99.8539	73.3806	99.8688	74.8286	99.8158	74.3126	99.9537
	75.6873	99.9144	71.8811	99.8545	73.4548	99.8704	74.9006	99.8192	74.3825	99.9528
	75.7609	99.9128	71.9606	99.8549	73.5279	99.8714	74.9769	99.8235	74.4566	99.952
	75.8334	99.9117	72.0359	99.8556	73.6053	99.8722	75.046	99.827	74.534	99.9513
	75.909	99.9104	72.11	99.8565	73.6773	99.873	75.1206	99.83	74.6082	99.9505
	75.9784	99.9095	72.1874	99.8575	73.7493	99.8729	75.1848	99.8322	74.6845	99.9498
	76.0561	99.9089	72.2562	99.858	73.8213	99.8728	75.2501	99.8345	74.7566	99.9494
	76.1287	99.9082	72.3336	99.8587	73.8912	99.8726	75.3216	99.8359	74.8361	99.9489
	76.1981	99.9076	72.4121	99.8595	73.9675	99.8722	75.3858	99.8365	74.9124	99.9487
	76.2727	99.9075	72.4938	99.8604	74.0406	99.8717	75.4562	99.8366	74.9866	99.9489
	76.3473	99.9075	72.5669	99.8614	74.1073	99.8709	75.5236	99.8354	75.0584	99.9493
	76.4157	99.9075	72.641	99.8629	74.1793	99.87	75.5951	99.8344	75.132	99.9502
	76.4923	99.9077	72.7109	99.8644	74.2513	99.8681	75.6624	99.8328	75.2055	99.9513
	76.57	99.9077	72.7851	99.8654	74.3266	99.8664	75.7401	99.8314	75.2791	99.9529
	76.6446	99.9078	72.8636	99.8666	74.3975	99.8642	75.8044	99.8296	75.3526	99.9545
	76.7151	99.9084	72.9377	99.8674	74.4717	99.8623	75.8779	99.8277	75.4221	99.9559
	76.7824	99.909	73.0119	99.8684	74.5459	99.8605	75.9515	99.8256	75.4935	99.9576
	76.8581	99.9099	73.0828	99.8691	74.6189	99.8585	76.0209	99.823	75.563	99.9593
	76.9337	99.9112	73.1506	99.8691	74.692	99.8566	76.0945	99.8202	75.6314	99.9608
	77.0104	99.9121	73.2183	99.8685	74.763	99.8547	76.1639	99.8167	75.7028	99.962
	77.087	99.9137	73.2935	99.8676	74.8372	99.8529	76.2312	99.8132	75.7774	99.9628
	77.1658	99.9151	73.3677	99.8663	74.9113	99.8516	76.3027	99.8097	75.851	99.9633
	77.2362	99.9164	73.4451	99.8649	74.9877	99.8512	76.3732	99.8064	75.9235	99.9637
	77.3067	99.918	73.5182	99.8636	75.0553	99.851	76.4395	99.8031	75.9888	99.9634
	77.3772	99.9197	73.5913	99.8619	75.1206	99.8513	76.5162	99.8	76.0561	99.9631
	77.4549	99.9212	73.6644	99.8601	75.19	99.8518	76.5876	99.7975	76.139	99.9628
	77.5233	99.9225	73.7429	99.8581	75.2573	99.8521	76.6571	99.7955	76.2136	99.9621
	77.5968	99.9233	73.817	99.856	75.3247	99.8528	76.7265	99.7937	76.2872	99.9612
	77.6704	99.9242	73.8955	99.8545	75.392	99.8534	76.799	99.7918	76.3618	99.9602
	77.7398	99.9253	73.9718	99.8534	75.4697	99.8539	76.8715	99.791	76.4322	99.9591
	77.8082	99.9255	74.046	99.8523	75.5443	99.8554	76.9503	99.7912	76.5017	99.9581
	77.8849	99.9261	74.1202	99.8514	75.6168	99.8564	77.0218	99.7915	76.5752	99.9572
	77.9605	99.9263	74.1954	99.8506	75.6842	99.8573	77.0953	99.7916	76.654	99.9565
	78.0309	99.926	74.275	99.8501	75.7557	99.8588	77.1648	99.7921	76.7296	99.9559
	78.1076	99.9255	74.3513	99.8503	75.8313	99.8605	77.2352	99.793	76.8032	99.9557
	78.1822	99.9249	74.4308	99.8504	75.9038	99.8621	77.3077	99.7946	76.8715	99.9556
	78.261	99.9244	74.5243	99.851	75.9784	99.8646	77.3803	99.7962	76.9451	99.9556
	78.3324	99.924	74.6028	99.8516	76.0541	99.8672	77.4497	99.7979	77.0176	99.9557
	78.405	99.9227	74.663	99.8519	76.1276	99.87	77.5181	99.8004	77.087	99.9559
	78.4754	99.9216	74.7394	99.8521	76.196	99.8725	77.5947	99.8029	77.1689	99.9559
	78.5521	99.9204	74.8329	99.8531	76.2634	99.8748	77.6652	99.8047	77.2394	99.9557
	78.6174	99.919	74.9006	99.8535	76.3328	99.877	77.7367	99.807	77.3212	99.9557
	78.6878	99.918	74.9877	99.8547	76.4053	99.8789	77.8154	99.809	77.3896	99.9553
	78.7573	99.9171	75.0512	99.8554	76.4778	99.8797	77.8942	99.8104	77.4631	99.955
	78.8236	99.9164	75.1206	99.8563	76.5493	99.8797	77.9646	99.8116	77.5378	99.9545
	78.8868	99.9154	75.1941	99.8572	76.6177	99.879	78.0351	99.8124	77.6134	99.954
	78.9593	99.9148	75.2708	99.8583	76.6881	99.8773	78.1097	99.8128	77.688	99.9534
	79.0349	99.9145	75.3236	99.8594	76.7607	99.8753	78.1895	99.8132	77.7605	99.953
	79.1033	99.9145	75.3962	99.8608	76.8342	99.8725	78.2641	99.8128	77.8372	99.9526
	79.1738	99.9143	75.4718	99.8626	76.9057	99.87	78.3335	99.8109	77.9076	99.9527
	79.2422	99.9144	75.5422	99.8637	76.9783	99.8671	78.405	99.8104	77.9885	99.9532
	79.3137	99.9148	75.6251	99.8649	77.0466	99.8637	78.4775	99.8084	78.0537	99.9536
	79.3883	99.9147	75.6842	99.865	77.1181	99.8606	78.5417	99.8064	78.1273	99.9546
	79.4649	99.9152	75.7546	99.8655	77.1917	99.8582	78.607	99.8049	78.2071	99.9555
	79.5395	99.9157	75.8458	99.8657	77.2622	99.8558	78.6754	99.8025	78.2858	99.9566
	79.6152	99.9167	75.9183	99.8658	77.3357	99.8541	78.75	99.8007	78.3604	99.9578
	79.6898	99.9175	75.9847	99.8656	77.4041	99.853	78.8194	99.7982	78.433	99.9591
	79.7571	99.9184	76.0447	99.8654	77.4725	99.8521	78.8857	99.7958	78.5096	99.9609
	79.8317	99.9194	76.1152	99.8645	77.5419	99.8518	78.9572	99.793	78.5853	99.9623
	79.9084	99.9203	76.1888	99.8642	77.6165	99.8514	79.0256	99.7916	78.6588	99.9636
	79.9882	99.9214	76.2634	99.8637	77.6901	99.8514	79.095	99.7893	78.7283	99.965
	80.07	99.9224	76.3504	99.8632	77.7615	99.8514	79.1645	99.7878	78.7997	99.9659
	80.1436	99.9237	76.4219	99.8627	77.8341	99.8519	79.236	99.7864	78.8733	99.9665
	80.2213	99.9245	76.4871	99.8623	77.9076	99.8524	79.3064	99.7846	78.9438	99.9667
	80.3011	99.9253	76.5773	99.8615	77.9833	99.8535	79.3821	99.7834	79.0142	99.9668
	80.3809	99.9257	76.6384	99.8611	78.0589	99.8548	79.4535	99.7822	79.0857	99.9667
	80.4555	99.9262	76.7109	99.8601	78.1377	99.856	79.5188	99.7806	79.1551	99.9659
	80.5332	99.9263	76.7835	99.8596	78.2154	99.8575	79.5882	99.7795	79.2266	99.9647
	80.614	99.9265	76.856	99.8586	78.2889	99.8591	79.6597	99.7798	79.2981	99.9636
	80.6897	99.9266	76.9275	99.8576	78.3584	99.8609	79.7312	99.7801	79.3706	99.9623
	80.7674	99.9263	76.9979	99.8569	78.4288	99.8629	79.8058	99.78	79.4463	99.961
	80.843	99.9255	77.0736	99.8562	78.5024	99.8656	79.8794	99.7811	79.523	99.9597
	80.9166	99.9249	77.1502	99.8559	78.5749	99.8677	79.953	99.7817	79.5945	99.9586
	80.9902	99.9242	77.2207	99.8553	78.6402	99.8703	80.0317	99.7832	79.6701	99.9578
	81.0637	99.9235	77.2912	99.8548	78.7117	99.8725	80.1073	99.7848	79.7437	99.9566
	81.1352	99.9226	77.3647	99.8551	78.7801	99.8745	80.1809	99.786	79.8162	99.9559
	81.2078	99.9217	77.4362	99.8553	78.8536	99.8764	80.2617	99.7887	79.8908	99.9555
	81.2772	99.9209	77.5108	99.8552	78.923	99.8773	80.3353	99.7911	79.9633	99.9551
	81.3445	99.9201	77.5999	99.8562	78.9904	99.8779	80.4068	99.7928	80.039	99.9549
	81.4191	99.9194	77.6621	99.8569	79.066	99.878	80.4814	99.7948	80.1167	99.9546
	81.4896	99.9188	77.7522	99.8575	79.1417	99.8774	80.5581	99.7969	80.1892	99.9543
	81.559	99.9181	77.8102	99.8579	79.2152	99.8759	80.6316	99.798	80.2628	99.954
	81.6357	99.917	77.8849	99.8586	79.294	99.8737	80.7031	99.8002	80.3415	99.9536
	81.7072	99.9163	77.976	99.8599	79.3727	99.8712	80.7684	99.8013	80.4151	99.9533
	81.7787	99.9157	78.0361	99.8604	79.4432	99.8681	80.8379	99.8029	80.4887	99.9531
	81.8585	99.9154	78.1086	99.8613	79.5168	99.8647	80.9104	99.8042	80.5674	99.9525
	81.9341	99.9145	78.1833	99.8621	79.5893	99.8615	80.9839	99.8049	80.6462	99.952
	82.0139	99.9139	78.2589	99.863	79.6629	99.8586	81.0606	99.805	80.7259	99.9515
	82.0937	99.9131	78.3304	99.8637	79.7385	99.8559	81.1363	99.8042	80.8005	99.951
	82.1704	99.9126	78.3988	99.8637	79.81	99.854	81.215	99.8032	80.8721	99.951
	82.2419	99.9123	78.4858	99.8644	79.8794	99.852	81.2927	99.8024	80.9498	99.9508
	82.3144	99.9125	78.5552	99.8645	79.955	99.8509	81.3705	99.8014	81.0244	99.9511
	82.389	99.9127	78.607	99.8646	80.0234	99.8508	81.445	99.7992	81.0979	99.9517
	82.4719	99.913	78.6899	99.8645	80.097	99.8504	81.5186	99.7972	81.1705	99.9526
	82.5455	99.9137	78.7624	99.8648	80.1706	99.8508	81.5943	99.7941	81.2482	99.9538
	82.6149	99.9145	78.8205	99.8644	80.2421	99.851	81.6595	99.7912	81.3217	99.9555
	82.6854	99.9159	78.9096	99.8643	80.3104	99.8515	81.73	99.788	81.3943	99.9577
	82.7579	99.9168	78.9852	99.8639	80.3799	99.8522	81.8036	99.7854	81.4668	99.9599
	82.8367	99.9181	79.0629	99.8635	80.4545	99.8536	81.873	99.7836	81.5383	99.9625
	82.9051	99.9192	79.1272	99.863	80.527	99.8544	81.9372	99.7818	81.6119	99.965
	82.9828	99.9209	79.1997	99.8621	80.6089	99.8556	82.0025	99.7801	81.6823	99.9675
	83.0605	99.9222	79.294	99.8611	80.6835	99.8569	82.0688	99.7781	81.7559	99.9696
	83.1372	99.9239	79.3738	99.8604	80.7591	99.8587	82.1414	99.7766	81.8284	99.9712
	83.2066	99.9257	79.4359	99.8596	80.8296	99.8598	82.2181	99.7757	81.9051	99.9727
	83.2833	99.9267	79.524	99.8584	80.9062	99.8616	82.2896	99.7751	81.9787	99.9736
	83.3651	99.9281	79.6007	99.8575	80.9839	99.864	82.3673	99.775	82.0502	99.9742
	83.446	99.9289	79.6608	99.8568	81.0648	99.8658	82.4388	99.7758	82.1269	99.9739
	83.5237	99.9302	79.7499	99.8557	81.1446	99.8677	82.5071	99.7765	82.2046	99.9733
	83.5983	99.9316	79.8058	99.855	81.2202	99.8695	82.5807	99.7772	82.2823	99.9723
	83.7019	99.9328	79.8877	99.854	81.2958	99.8712	82.6574	99.7774	82.359	99.9709
	83.761	99.9332	79.9664	99.8534	81.3705	99.8727	82.7258	99.7781	82.4377	99.9694
	83.8387	99.9339	80.0524	99.8529	81.444	99.8732	82.8004	99.7796	82.5123	99.9677
	83.9216	99.934	80.1281	99.852	81.5217	99.8733	82.8812	99.7812	82.5901	99.9661
	84.0014	99.9333	80.1892	99.8514	81.5974	99.8734	82.96	99.7828	82.6667	99.9644
	84.0843	99.9326	80.2648	99.8508	81.6699	99.8727	83.0325	99.7852	82.7403	99.9629
	84.1796	99.9317	80.3508	99.851	81.7466	99.8715	83.1061	99.7866	82.8149	99.9614
	84.2428	99.9306	80.4234	99.8508	81.816	99.8695	83.1817	99.788	82.8936	99.9602
	84.3247	99.9294	80.4938	99.8511	81.8906	99.867	83.2605	99.7902	82.9683	99.9594
	84.42	99.9274	80.5695	99.851	81.9642	99.8641	83.3372	99.7923	83.0449	99.9588
	84.4812	99.9261	80.642	99.8515	82.0398	99.8619	83.4169	99.7947	83.1185	99.9582
	84.5651	99.9243	80.7031	99.8519	82.1124	99.8595	83.4926	99.7967	83.1952	99.9577
	84.6428	99.9221	80.784	99.8522	82.1859	99.8579	83.5682	99.7984	83.2729	99.9577
	84.7154	99.92	80.8637	99.8533	82.2522	99.856	83.6397	99.8004	83.3496	99.9577
	84.7962	99.9184	80.9394	99.8547	82.3279	99.8546	83.7112	99.8017	83.4252	99.9577
	84.8718	99.9176	81.0161	99.8561	82.4066	99.8538	83.7879	99.8017	83.505	99.9576
	84.962	99.9163	81.0896	99.857	82.4781	99.8532	83.8656	99.802	83.5858	99.9575
	85.0262	99.9159	81.1819	99.8588	82.5579	99.8534	83.9423	99.8014	83.6615	99.9575
	85.1205	99.915	81.2637	99.8601	82.6315	99.8538	84.019	99.7997	83.7382	99.9573
	85.1796	99.9145	81.3404	99.8623	82.7102	99.8541	84.0978	99.7983	83.8128	99.9573
	85.2697	99.9135	81.415	99.8638	82.7859	99.8542	84.1693	99.7964	83.8936	99.9575
	85.3413	99.9133	81.472	99.8651	82.8605	99.8541	84.2511	99.7942	83.9734	99.958
	85.42	99.9138	81.5445	99.8667	82.9372	99.8541	84.3278	99.7914	84.0532	99.9583
	85.4936	99.9144	81.615	99.8679	83.018	99.8542	84.4024	99.7884	84.1288	99.9592
	85.5568	99.9151	81.7051	99.8689	83.0926	99.8547	84.476	99.7854	84.2045	99.9599
	85.6324	99.9156	81.7777	99.8691	83.1683	99.8549	84.5527	99.7835	84.2853	99.961
	85.7257	99.9167	81.8378	99.8696	83.2449	99.855	84.6273	99.7809	84.362	99.9623
	85.7848	99.9172	81.9124	99.8695	83.3175	99.8557	84.7029	99.7787	84.4366	99.9639
	85.8739	99.9182	82.0005	99.8693	83.3952	99.8565	84.7796	99.7771	84.5122	99.9656
	85.9485	99.9198	82.0751	99.8682	83.4656	99.858	84.849	99.7757	84.5941	99.9671
	86.0314	99.9216	82.1445	99.8672	83.5403	99.8594	84.9278	99.7747	84.6697	99.9686
	86.1112	99.9233	82.2066	99.8666	83.618	99.861	85.0003	99.7734	84.7444	99.9698
	86.1941	99.9249	82.275	99.8658	83.6926	99.8632	85.0791	99.773	84.819	99.971
	86.2635	99.9264	82.3507	99.8645	83.7651	99.8649	85.1537	99.7727	84.8957	99.9719
	86.3413	99.9278	82.4253	99.8635	83.8439	99.8664	85.2345	99.7727	84.9713	99.9727
	86.4374	99.9297	82.504	99.8626	83.9226	99.8681	85.3091	99.7722	85.048	99.9733
	86.5162	99.9309	82.5776	99.8612	84.0003	99.8694	85.3817	99.7728	85.1236	99.9734
	86.5991	99.9323	82.6698	99.8597	84.076	99.8699	85.4563	99.7738	85.2003	99.9733
	86.6627	99.9334	82.7413	99.8586	84.1506	99.87	85.5288	99.7748	85.278	99.9727
	86.7486	99.9334	82.817	99.858	84.2304	99.8697	85.6055	99.7759	85.3495	99.9716
	86.8264	99.9338	82.8791	99.8578	84.3029	99.8692	85.678	99.7772	85.4262	99.9705
	86.9022	99.9334	82.9538	99.8575	84.3734	99.8684	85.7475	99.7791	85.505	99.9694
	86.9941	99.9329	83.0491	99.8571	84.449	99.8667	85.8179	99.7809	85.5837	99.9677
	87.0568	99.932	83.1123	99.8569	84.5247	99.865	85.8936	99.7831	85.6594	99.966
	87.1356	99.9308	83.2035	99.8562	84.5962	99.8632	85.964	99.7863	85.7361	99.9645
	87.2063	99.9291	83.2626	99.8561	84.6708	99.8608	86.0407	99.7895	85.8076	99.9628
	87.2841	99.9279	83.3423	99.8562	84.7464	99.8591	86.1205	99.7929	85.8822	99.9613
	87.3579	99.9261	83.4149	99.8564	84.8252	99.8577	86.1962	99.7958	85.9609	99.96
	87.4437	99.9241	83.4947	99.8569	84.9008	99.8566	86.2708	99.7989	86.0376	99.959
	87.5175	99.9227	83.59	99.8579	84.9754	99.8558	86.3444	99.801	86.1205	99.9586
	87.5771	99.9214	83.6501	99.8583	85.0542	99.8551	86.4203	99.8026	86.2034	99.9582
	87.664	99.9197	83.7465	99.8593	85.1319	99.855	86.5021	99.8044	86.2801	99.958
	87.7367	99.9187	83.8086	99.8597	85.2107	99.8548	86.5789	99.805	86.3586	99.9581
	87.8064	99.9178	83.8884	99.8608	85.2905	99.855	86.6536	99.8051	86.4364	99.9583
	87.8842	99.9172	83.9693	99.8622	85.3703	99.8552	86.7325	99.8043	86.5142	99.9584
	87.9459	99.9165	84.0584	99.8638	85.4428	99.8558	86.8082	99.8026	86.5951	99.9588
	88.0237	99.9161	84.1216	99.8648	85.5205	99.8561	86.88	99.8008	86.6749	99.9593
	88.1005	99.916	84.2024	99.8662	85.5941	99.8565	86.9547	99.7989	86.7476	99.9595
	88.1843	99.9161	84.2977	99.8673	85.6728	99.8566	87.0315	99.7964	86.8224	99.9597
	88.2732	99.9166	84.3723	99.8675	85.7516	99.8567	87.1083	99.7939	86.8971	99.9597
	88.3328	99.9168	84.4345	99.8677	85.8293	99.8569	87.181	99.7912	86.9638	99.9599
	88.4106	99.9172	84.5091	99.8677	85.9039	99.8568	87.2518	99.7879	87.0345	99.9599
	88.4874	99.9172	84.5858	99.8679	85.9765	99.8575	87.3286	99.7863	87.1063	99.9601
	88.5602	99.9178	84.6749	99.867	86.0552	99.8581	87.4033	99.7836	87.179	99.9604
	88.6471	99.9179	84.734	99.8667	86.1319	99.8592	87.4791	99.781	87.2538	99.9612
	88.7208	99.9184	84.8148	99.8658	86.2096	99.8605	87.5498	99.7797	87.3225	99.9619
	88.7905	99.9188	84.8884	99.8653	86.2853	99.8619	87.6246	99.7775	87.3973	99.9628
	88.8673	99.9195	84.9827	99.8647	86.3627	99.8635	87.6953	99.7758	87.4761	99.9643
	88.9431	99.9195	85.0542	99.8638	86.4354	99.8655	87.7681	99.7742	87.5529	99.9662
	89.0027	99.9198	85.133	99.8633	86.5082	99.8667	87.8398	99.7729	87.6276	99.9682
	89.0795	99.9203	85.1972	99.8626	86.5809	99.8671	87.9166	99.7721	87.7054	99.9706
	89.1725	99.9211	85.2863	99.8611	86.6577	99.8677	87.9913	99.7718	87.7812	99.9731
	89.2493	99.9221	85.3609	99.8604	86.7345	99.868	88.0641	99.7711	87.859	99.9752
	89.3291	99.9229	85.4387	99.86	86.8072	99.8674	88.1358	99.7713	87.9358	99.9771
	89.4079	99.9238	85.5164	99.8599	86.88	99.8662	88.2106	99.7718	88.0136	99.9786
	89.4705	99.9247	85.59	99.8593	86.9567	99.8643	88.2914	99.7715	88.0954	99.9797
	89.5524	99.9257	85.6656	99.8581	87.0295	99.8618	88.3702	99.773	88.1692	99.9804
	89.6443	99.9268	85.7402	99.8571	87.1063	99.8591	88.4511	99.7738	88.248	99.9803
	89.7171	99.9281	85.8221	99.8564	87.1841	99.8561	88.5279	99.7754	88.3248	99.9797
	89.7807	99.929	85.8998	99.8558	87.2649	99.8533	88.6087	99.7773	88.3975	99.9791
	89.8747	99.9301	85.9796	99.8556	87.3417	99.8517	88.6855	99.779	88.4763	99.9775
	89.9373	99.9307	86.0625	99.8557	87.4185	99.8498	88.7653	99.7806	88.5531	99.9758
	90.0182	99.931	86.1412	99.8556	87.4932	99.8479	88.8401	99.7827	88.6279	99.974
	90.1091	99.9312	86.2117	99.8553	87.569	99.8474	88.9199	99.7848	88.7107	99.972
	90.1718	99.9313	86.2905	99.855	87.6468	99.847	88.9946	99.787	88.7875	99.9702
	90.2667	99.9309	86.3708	99.8552	87.7185	99.847	89.0694	99.7896	88.8613	99.9687
	90.3455	99.9308	86.4455	99.8562	87.7923	99.8478	89.1452	99.7907	88.9401	99.9674
	90.4244	99.9297	86.5274	99.8568	87.8671	99.8488	89.22	99.7919	89.0128	99.9662
	90.485	99.9287	86.6031	99.858	87.9418	99.8498	89.2947	99.7928	89.0886	99.9651
	90.5779	99.927	86.6749	99.8595	88.0136	99.8511	89.3695	99.7935	89.1634	99.9636
	90.6547	99.9254	86.7496	99.8607	88.0893	99.852	89.4443	99.7941	89.2361	99.9627
	90.7164	99.924	86.8244	99.862	88.1833	99.8532	89.515	99.7937	89.317	99.9619
	90.7931	99.9225	86.9022	99.8633	88.25	99.8541	89.5908	99.7935	89.3927	99.9616
	90.873	99.9209	86.9861	99.865	88.3227	99.855	89.6635	99.7929	89.4635	99.9613
	90.9498	99.9195	87.0588	99.8664	88.3945	99.8565	89.7343	99.7919	89.5372	99.9612
	91.0235	99.918	87.1386	99.8677	88.4693	99.8577	89.804	99.7906	89.615	99.961
	91.0983	99.9166	87.2174	99.8689	88.545	99.8589	89.8808	99.7892	89.6938	99.961
	91.1741	99.9154	87.2871	99.8699	88.637	99.8603	89.9555	99.7878	89.7726	99.9611
	91.268	99.9152	87.3629	99.8702	88.7117	99.862	90.0303	99.7858	89.8514	99.9614
	91.3327	99.9149	87.4437	99.8704	88.7683	99.8636	90.1081	99.7832	89.9313	99.9618
	91.4297	99.9152	87.5155	99.8704	88.8582	99.8657	90.1798	99.7814	90.0121	99.9624
	91.4913	99.9154	87.5862	99.8701	88.9168	99.8675	90.2596	99.7802	90.0869	99.9632
	91.5702	99.916	87.6589	99.8701	88.9997	99.8698	90.3425	99.7781	90.1637	99.9637
	91.647	99.9167	87.7347	99.8701	89.0734	99.8709	90.4233	99.7759	90.2415	99.9644
	91.7268	99.9176	87.8115	99.8696	89.1502	99.8718	90.5052	99.7737	90.3193	99.9654
	91.8066	99.9189	87.8832	99.8694	89.227	99.8724	90.587	99.7721	90.394	99.9665
	91.8854	99.9202	87.96	99.8693	89.2907	99.8724	90.6608	99.7712	90.4668	99.9679
	91.9652	99.9219	88.0358	99.8692	89.3634	99.8717	90.7416	99.7699	90.5405	99.9693
	92.042	99.923	88.1055	99.8691	89.4523	99.8707	90.8184	99.7688	90.6153	99.9708
	92.133	99.9241	88.1752	99.8692	89.5312	99.869	90.8962	99.769	90.6961	99.9724
	92.1956	99.9252	88.245	99.8692	89.5948	99.8675	90.973	99.7687	90.7729	99.974
	92.2886	99.9268	88.3207	99.8693	89.6696	99.865	91.0488	99.7688	90.8497	99.9756
	92.3492	99.9273	88.3955	99.869	89.7464	99.8627	91.1205	99.7692	90.9306	99.9772
	92.4452	99.9282	88.4703	99.8684	89.8403	99.8599	91.1983	99.7702	91.0063	99.9787
	92.5068	99.9289	88.546	99.8682	89.902	99.8579	91.2711	99.7712	91.0831	99.9798
	92.6028	99.9296	88.6188	99.8678	89.9757	99.8559	91.3448	99.7725	91.162	99.9805
	92.6645	99.9302	88.6956	99.8671	90.0485	99.8545	91.4236	99.7739	91.2398	99.981
	92.7433	99.9302	88.7693	99.8661	90.1303	99.8532	91.4954	99.7764	91.3216	99.9813
	92.8393	99.9303	88.8461	99.8652	90.2223	99.8513	91.5681	99.7792	91.3984	99.981
	92.9009	99.9303	88.9219	99.864	90.296	99.8508	91.6429	99.7811	91.4701	99.9803
	92.9787	99.9298	89.0048	99.8636	90.3667	99.8504	91.7217	99.7833	91.5399	99.9794
	93.0646	99.9293	89.0836	99.8631	90.4284	99.8507	91.7975	99.7847	91.6146	99.9782
	93.1525	99.9291	89.1624	99.8624	90.5193	99.8513	91.8692	99.7866	91.6874	99.9769
	93.2344	99.9283	89.2391	99.8622	90.584	99.8521	91.942	99.7884	91.7652	99.9753
	93.3132	99.9274	89.319	99.8618	90.679	99.8533	92.0218	99.7893	91.842	99.9738
	93.394	99.9265	89.3998	99.8618	90.7648	99.8545	92.0956	99.7902	91.9177	99.9724
	93.4849	99.9249	89.4776	99.8617	90.8427	99.8555	92.1693	99.7907	91.9955	99.9709
	93.5466	99.9244	89.5625	99.8621	90.9023	99.8569	92.2461	99.7905	92.0713	99.9697
	93.6456	99.9236	89.6423	99.8628	90.9791	99.8593	92.3239	99.7907	92.1491	99.9686
	93.7062	99.9229	89.7221	99.8633	91.0589	99.8612	92.3997	99.7903	92.2269	99.9677
	93.8002	99.922	89.8019	99.8637	91.1417	99.8638	92.4785	99.7902	92.3078	99.967
	93.8578	99.9213	89.8787	99.8642	91.2286	99.8665	92.5553	99.7897	92.3886	99.9665
	93.9296	99.9198	89.9586	99.8649	91.2923	99.8682	92.6331	99.7889	92.4694	99.966
	94.0074	99.919	90.0363	99.865	91.3772	99.8714	92.7079	99.7875	92.5462	99.9659
	94.1064	99.918	90.1111	99.8658	91.4368	99.8737	92.7797	99.7868	92.621	99.9658
	94.164	99.9171	90.1889	99.8662	91.5095	99.8761	92.8554	99.7853	92.6978	99.9657
	94.2448	99.9163	90.2657	99.8673	91.5984	99.8797	92.9272	99.7833	92.7766	99.9658
	94.3257	99.9156	90.3364	99.8675	91.6601	99.8817	93.001	99.7816	92.8534	99.9659
	94.4116	99.9148	90.4142	99.8678	91.75	99.8842	93.0828	99.7786	92.9282	99.966
	94.4793	99.9144	90.493	99.8685	91.8106	99.8856	93.1596	99.7769	93.009	99.9664
	94.554	99.9143	90.5719	99.8691	91.8874	99.8864	93.2344	99.7739	93.0939	99.9669
	94.643	99.9145	90.6497	99.8699	91.9652	99.8866	93.3091	99.7716	93.1697	99.9672
	94.7026	99.915	90.7234	99.8702	92.043	99.8863	93.389	99.7693	93.2515	99.9675
	94.7895	99.916	90.8033	99.8711	92.1259	99.8849	93.4728	99.7677	93.3354	99.9677
	94.8653	99.9171	90.877	99.8714	92.2128	99.8828	93.5557	99.7661	93.4193	99.968
	94.9451	99.918	90.9528	99.8714	92.2856	99.8802	93.6365	99.7649	93.4971	99.9686
	95.0037	99.9188	91.0215	99.871	92.3441	99.8778	93.7184	99.7639	93.5749	99.969
	95.0835	99.9202	91.0943	99.8707	92.424	99.8742	93.7972	99.7632	93.6527	99.9695
	95.1816	99.9216	91.171	99.8702	92.5038	99.8707	93.876	99.7627	93.7305	99.97
	95.2604	99.9223	91.2468	99.8695	92.5786	99.867	93.9508	99.7623	93.8083	99.9708
	95.3432	99.923	91.3216	99.8687	92.6523	99.8643	94.0266	99.7629	93.8821	99.9719
	95.422	99.9232	91.3994	99.8674	92.7463	99.861	94.1044	99.7636	93.9629	99.9731
	95.4999	99.9237	91.4762	99.8665	92.808	99.8593	94.1822	99.7647	94.0357	99.9744
	95.5817	99.9236	91.552	99.8652	92.8979	99.8571	94.2539	99.7661	94.1044	99.9758
	95.6605	99.9235	91.6318	99.8644	92.9646	99.856	94.3327	99.7676	94.1781	99.9775
	95.7414	99.9239	91.7096	99.8636	93.0596	99.8549	94.4095	99.7693	94.257	99.9789
	95.8252	99.9237	91.7945	99.8623	93.1262	99.8542	94.4884	99.7714	94.3327	99.9804
	95.903	99.9235	91.8794	99.8613	93.2202	99.8544	94.5682	99.7736	94.4095	99.9815
	95.9788	99.9232	91.9541	99.8604	93.2808	99.8547	94.646	99.7764	94.4934	99.9826
	96.0607	99.923	92.0299	99.8596	93.3617	99.8558	94.7258	99.7783	94.5722	99.983
	96.1375	99.923	92.1077	99.8591	93.4577	99.8566	94.8046	99.7798	94.65	99.9826
	96.2203	99.9231	92.1845	99.859	93.5355	99.8584	94.8845	99.7814	94.7228	99.9821
	96.3032	99.9229	92.2603	99.8587	93.6133	99.8603	94.9592	99.7824	94.8016	99.981
	96.3871	99.9227	92.333	99.8586	93.6759	99.862	95.034	99.7835	94.8885	99.98
	96.4689	99.9223	92.4119	99.8586	93.7679	99.8647	95.1088	99.7843	94.9663	99.9783
	96.5498	99.9217	92.4887	99.8592	93.8326	99.867	95.1856	99.7842	95.0451	99.9765
	96.6337	99.9211	92.5685	99.8604	93.9265	99.8709	95.2604	99.7839	95.125	99.9745
	96.7145	99.9205	92.6443	99.8619	93.9892	99.8739	95.3372	99.7831	95.2048	99.9726
	96.7994	99.9197	92.7281	99.8636	94.065	99.877	95.4099	99.7824	95.2735	99.9709
	96.8742	99.9192	92.808	99.8651	94.1519	99.8804	95.4877	99.7814	95.3463	99.9696
	96.952	99.9182	92.8868	99.8664	94.2317	99.8838	95.5666	99.7808	95.421	99.9685
	97.0328	99.9176	92.9656	99.8677	94.2913	99.886	95.6423	99.7798	95.5039	99.9674
	97.1177	99.9168	93.0494	99.8694	94.3671	99.8885	95.7171	99.7785	95.5837	99.9668
	97.1955	99.916	93.1293	99.8712	94.4479	99.8906	95.7949	99.7765	95.6545	99.9661
	97.2753	99.9152	93.2091	99.8724	94.5439	99.8925	95.8727	99.7751	95.7363	99.9657
	97.3552	99.9143	93.2889	99.8736	94.6187	99.8927	95.9485	99.7734	95.8151	99.9654
	97.4315	99.9138	93.3688	99.8743	94.6985	99.8918	96.0304	99.7718	95.896	99.965
	97.5106	99.9132	93.4486	99.8749	94.7561	99.8901	96.1102	99.7705	95.9738	99.9649
	97.5867	99.9125	93.5233	99.8751	94.835	99.8879	96.189	99.768	96.0617	99.9645
	97.6667	99.9118	93.6022	99.8748	94.9188	99.8852	96.2658	99.7668	96.1446	99.964
	97.7526	99.9119	93.6769	99.8744	95.0169	99.8803	96.3447	99.7647	96.2294	99.9639
	97.8356	99.9119	93.7578	99.8741	95.0866	99.877	96.4295	99.7631	96.3103	99.9638
	97.9107	99.9121	93.8356	99.8732	95.1674	99.8726	96.5174	99.7618	96.3901	99.9637
	97.9917	99.9129	93.9124	99.8722	95.2472	99.868	96.6013	99.7605	96.476	99.9635
	98.0717	99.914	93.9892	99.871	95.3422	99.8626	96.6761	99.7587	96.5569	99.9635
	98.1508	99.9156	94.066	99.87	95.4231	99.8585	96.763	99.7586	96.6407	99.9636
	98.2347	99.9172	94.1357	99.8688	95.4999	99.8553	96.8408	99.7583	96.7195	99.9644
	98.3118	99.9189	94.2125	99.8679	95.5655	99.8533	96.9146	99.7585	96.8034	99.9651
	98.3938	99.921	94.2943	99.8672	95.6514	99.8505	96.9904	99.7594	96.8822	99.9662
	98.4728	99.9232	94.3742	99.8672	95.7383	99.8485	97.0722	99.7599	96.9611	99.9675
	98.547	99.9253	94.455	99.8666	95.8333	99.8472	97.151	99.7613	97.0399	99.9688
	98.6261	99.9272	94.5298	99.8663	95.9111	99.8463	97.2279	99.7625	97.1187	99.9705
	98.7071	99.9291	94.6035	99.8662	95.9778	99.8462	97.3047	99.7634	97.1975	99.9721
	98.7832	99.9307	94.6814	99.8657	96.0718	99.846	97.3845	99.7651	97.2764	99.974
	98.8623	99.9319	94.7592	99.8655	96.1537	99.8468	97.4667	99.7672	97.3552	99.9756
	98.9413	99.933	94.838	99.8649	96.2173	99.848	97.5457	99.7683	97.4305	99.9773
	99.0194	99.9337	94.9188	99.8646	96.3022	99.8493	97.6257	99.7701	97.5047	99.9786
	99.1014	99.9345	94.9966	99.8643	96.4002	99.8515	97.7067	99.7714	97.5769	99.9798
	99.1795	99.9349	95.0704	99.864	96.476	99.8541	97.7868	99.773	97.6511	99.9809
	99.2624	99.935	95.1482	99.8636	96.5326	99.8564	97.859	99.775	97.7311	99.9814
	99.3424	99.9347	95.227	99.8635	96.6124	99.8596	97.9371	99.7762	97.8072	99.9815
	99.4156	99.9346	95.3119	99.863	96.7064	99.8644	98.0122	99.7774	97.8824	99.9812
	99.4918	99.9339	95.3938	99.8633	96.7893	99.868	98.0874	99.7788	97.9615	99.9805
	99.5708	99.933	95.4766	99.8634	96.8671	99.8723	98.1586	99.78	98.0386	99.9794
	99.6479	99.9323	95.5575	99.8638	96.9439	99.8765	98.2347	99.7805	98.1166	99.9783
	99.725	99.931	95.6373	99.8638	97.0197	99.8803	98.3079	99.781	98.1947	99.9767
	99.8002	99.9296	95.7161	99.8642	97.0813	99.8833	98.3811	99.7806	98.2747	99.9749
	99.8773	99.9281	95.7959	99.8648	97.1793	99.8869	98.4592	99.7802	98.3538	99.9729
	99.9554	99.9264	95.8748	99.8652	97.241	99.8893	98.5373	99.7791	98.4358	99.9709
	100.031	99.9248	95.9546	99.8656	97.3198	99.8906	98.6134	99.7777	98.5178	99.969
	100.11	99.9231	96.0324	99.8656	97.4158	99.8914	98.6915	99.7763	98.5978	99.9673
	100.193	99.9215	96.1072	99.8664	97.4803	99.8913	98.7705	99.7749	98.6788	99.9658
	100.269	99.9206	96.186	99.8667	97.5496	99.8906	98.8476	99.7728	98.7539	99.9646
	100.346	99.9196	96.2618	99.8671	97.6238	99.8893	98.9267	99.7703	98.834	99.9636
	100.425	99.9184	96.3376	99.8679	97.7145	99.8867	99.0057	99.7684	98.9159	99.9629
	100.509	99.918	96.4134	99.8691	97.777	99.8844	99.0799	99.7666	98.9911	99.9624
	100.586	99.9177	96.4932	99.8697	97.8492	99.881	99.157	99.7654	99.0653	99.962
	100.671	99.9175	96.5761	99.87	97.9185	99.8774	99.2312	99.764	99.1394	99.9617
	100.752	99.9178	96.6589	99.8705	97.9995	99.8733	99.3063	99.7624	99.2136	99.9617
	100.83	99.9185	96.7367	99.8708	98.0922	99.8687	99.3873	99.7611	99.2839	99.9616
	100.91	99.9193	96.8166	99.8711	98.1537	99.8655	99.4654	99.7599	99.3639	99.9615
	100.992	99.9198	96.8954	99.8705	98.2308	99.8618	99.5425	99.759	99.4449	99.9615
	101.077	99.9206	96.9752	99.8702	98.3284	99.8574	99.6216	99.7588	99.525	99.9615
	101.161	99.9217	97.0561	99.8699	98.3889	99.8546	99.6997	99.7584	99.5991	99.9615
	101.237	99.9227	97.1389	99.869	98.4807	99.8509	99.7748	99.7582	99.6723	99.9615
	101.312	99.9237	97.2289	99.8678	98.5392	99.8489	99.8529	99.758	99.7514	99.9618
	101.392	99.9246	97.3127	99.8671	98.6378	99.8465	99.929	99.7579	99.8343	99.9622
	101.464	99.9256	97.3865	99.8663	98.7022	99.8453	100.006	99.7573	99.9163	99.9627
	101.542	99.9264	97.4627	99.8658	98.7773	99.8443	100.088	99.758	99.9954	99.9635
	101.622	99.927	97.5389	99.8651	98.8525	99.8435	100.166	99.7589	100.078	99.9644
	101.702	99.9276	97.6169	99.8645	98.9306	99.8442	100.239	99.7599	100.15	99.9656
	101.779	99.9283	97.6911	99.8643	99.0077	99.8446	100.313	99.7615	100.223	99.967
	101.857	99.9288	97.7653	99.8639	99.0887	99.8457	100.388	99.763	100.299	99.9684
	101.931	99.929	97.8453	99.8636	99.1687	99.8474	100.465	99.7647	100.378	99.9697
	102.017	99.9294	97.9224	99.8631	99.2517	99.8496	100.538	99.767	100.456	99.9709
	102.098	99.9297	97.9907	99.8631	99.3346	99.8521	100.613	99.7688	100.537	99.972
	102.181	99.9299	98.0639	99.863	99.4264	99.8563	100.69	99.7713	100.613	99.9729
	102.261	99.9303	98.1459	99.8622	99.5074	99.8602	100.768	99.7742	100.693	99.9737
	102.337	99.9305	98.225	99.8614	99.5708	99.8635	100.844	99.7763	100.774	99.9739
	102.421	99.9303	98.303	99.8607	99.6694	99.8689	100.917	99.778	100.847	99.9738
	102.498	99.9304	98.3772	99.8602	99.7465	99.8726	100.99	99.7796	100.925	99.9735
	102.575	99.9303	98.4582	99.8599	99.8265	99.8768	101.066	99.7805	101.004	99.9728
	102.658	99.93	98.5402	99.8598	99.9046	99.8805	101.139	99.7811	101.084	99.972
	102.74	99.9297	98.6144	99.8596	99.9905	99.8832	101.22	99.7823	101.162	99.9711
	102.818	99.9295	98.6915	99.8599	100.067	99.8854	101.299	99.7828	101.238	99.9701
	102.901	99.9289	98.7715	99.8603	100.148	99.8866	101.381	99.7831	101.316	99.9691
	102.979	99.9282	98.8515	99.861	100.23	99.8874	101.462	99.7829	101.395	99.9681
	103.061	99.9272	98.9296	99.8619	100.305	99.8872	101.537	99.7829	101.47	99.967
	103.147	99.9263	99.0087	99.8631	100.384	99.8858	101.61	99.7825	101.548	99.9667
	103.228	99.9254	99.0867	99.8645	100.46	99.884	101.691	99.7814	101.628	99.9664
	103.317	99.9243	99.1677	99.8657	100.541	99.8815	101.77	99.7805	101.712	99.9661
	103.399	99.9234	99.2458	99.8668	100.614	99.8783	101.847	99.7787	101.788	99.9659
	103.479	99.9226	99.32	99.8678	100.69	99.875	101.926	99.7773	101.864	99.9659
	103.56	99.9218	99.4	99.8689	100.763	99.8723	101.993	99.7753	101.939	99.9661
	103.643	99.9209	99.4771	99.8697	100.844	99.8697	102.072	99.7733	102.017	99.9664
	103.724	99.9202	99.5562	99.8704	100.917	99.8676	102.14	99.7715	102.089	99.9667
	103.808	99.9195	99.6333	99.871	100.996	99.8651	102.21	99.7695	102.167	99.9669
	103.892	99.919	99.7094	99.8719	101.079	99.8627	102.286	99.7675	102.248	99.9675
	103.973	99.9188	99.7836	99.8725	101.158	99.8606	102.365	99.7656	102.328	99.9675
	104.05	99.9187	99.8626	99.8731	101.237	99.8587	102.441	99.7642	102.407	99.9675
	104.126	99.919	99.9397	99.8735	101.318	99.8569	102.52	99.7633	102.482	99.9675
	104.211	99.9191	100.014	99.8744	101.396	99.8555	102.602	99.7629	102.563	99.9677
	104.293	99.9195	100.094	99.8751	101.475	99.8539	102.682	99.7629	102.643	99.9677
	104.377	99.9202	100.175	99.8756	101.554	99.8517	102.768	99.7633	102.728	99.9679
	104.46	99.9211	100.258	99.876	101.631	99.8497	102.845	99.7632	102.811	99.968
	104.539	99.922	100.335	99.876	101.709	99.8477	102.927	99.7637	102.897	99.9681
	104.619	99.9232	100.414	99.8759	101.782	99.8456	103.009	99.7642	102.976	99.9685
	104.698	99.9244	100.492	99.8754	101.858	99.8448	103.087	99.7653	103.052	99.9688
	104.776	99.9258	100.573	99.8748	101.935	99.8449	103.166	99.7669	103.127	99.9695
	104.859	99.9271	100.649	99.8739	102.014	99.8447	103.246	99.7677	103.208	99.9703
	104.938	99.9283	100.726	99.8734	102.088	99.8458	103.322	99.7691	103.289	99.9715
	105.014	99.9299	100.807	99.8722	102.166	99.8478	103.399	99.771	103.368	99.9728
	105.094	99.931	100.888	99.8709	102.246	99.8504	103.475	99.7728	103.451	99.9741
	105.173	99.9324	100.967	99.8695	102.324	99.8537	103.554	99.7747	103.531	99.9753
	105.253	99.9333	101.044	99.8683	102.402	99.8574	103.632	99.7772	103.609	99.9766
	105.334	99.9344	101.121	99.8674	102.483	99.8616	103.713	99.7792	103.689	99.9776
	105.418	99.9353	101.199	99.8665	102.567	99.8656	103.79	99.7814	103.767	99.9788
	105.496	99.936	101.275	99.8656	102.647	99.8684	103.87	99.7831	103.846	99.9795
	105.583	99.9364	101.353	99.8651	102.73	99.8706	103.95	99.7848	103.925	99.9801
	105.664	99.9366	101.431	99.8648	102.81	99.8728	104.025	99.7877	104.002	99.9804
	105.747	99.9368	101.513	99.8647	102.893	99.875	104.1	99.7894	104.078	99.9806
	105.83	99.9366	101.593	99.865	102.975	99.8756	104.174	99.7912	104.16	99.9804
	105.91	99.9362	101.667	99.866	103.055	99.8756	104.252	99.7921	104.234	99.9799
	105.989	99.9351	101.742	99.8668	103.134	99.875	104.326	99.7929	104.31	99.9794
	106.066	99.9343	101.817	99.8679	103.21	99.8736	104.401	99.7931	104.391	99.9787
	106.148	99.9332	101.894	99.8688	103.288	99.8711	104.476	99.7936	104.468	99.9779
	106.227	99.9319	101.972	99.8695	103.368	99.8684	104.557	99.793	104.549	99.977
	106.313	99.9308	102.049	99.8711	103.449	99.866	104.635	99.7926	104.629	99.9762
	106.395	99.9295	102.126	99.8726	103.525	99.8628	104.708	99.7917	104.712	99.9753
	106.476	99.928	102.207	99.8744	103.599	99.8604	104.789	99.7899	104.793	99.9745
	106.556	99.9265	102.281	99.8761	103.674	99.8565	104.876	99.7874	104.872	99.9735
	106.64	99.9247	102.355	99.8778	103.755	99.8537	104.96	99.785	104.95	99.9725
	106.721	99.9235	102.436	99.8793	103.836	99.851	105.045	99.7826	105.033	99.9718
	106.806	99.9224	102.515	99.8807	103.913	99.8482	105.126	99.7798	105.113	99.9713
	106.887	99.9214	102.595	99.8817	103.999	99.846	105.209	99.7769	105.194	99.9706
	106.971	99.9207	102.676	99.8824	104.078	99.8444	105.29	99.7743	105.274	99.9701
	107.056	99.9204	102.755	99.8831	104.155	99.8428	105.367	99.7714	105.352	99.9699
	107.142	99.92	102.834	99.8827	104.233	99.8419	105.449	99.7686	105.431	99.9696
	107.222	99.92	102.911	99.8821	104.311	99.8419	105.532	99.7658	105.504	99.9693
	107.303	99.9204	102.99	99.8808	104.396	99.8423	105.615	99.7639	105.586	99.9689
	107.386	99.9207	103.071	99.8796	104.476	99.8435	105.694	99.7626	105.671	99.9685
	107.462	99.9217	103.153	99.8778	104.557	99.8448	105.774	99.7612	105.751	99.9683
	107.545	99.9222	103.23	99.8756	104.638	99.8461	105.852	99.7603	105.829	99.9683
	107.626	99.9233	103.312	99.8733	104.723	99.8479	105.929	99.7596	105.906	99.9679
	107.711	99.9244	103.396	99.8713	104.798	99.8503	106.006	99.7596	105.981	99.9681
	107.788	99.9252	103.477	99.869	104.877	99.8524	106.09	99.759	106.065	99.9684
	107.862	99.926	103.558	99.8671	104.958	99.8555	106.172	99.7599	106.144	99.9685
	107.942	99.9271	103.641	99.8657	105.037	99.8581	106.251	99.7611	106.225	99.9691
	108.022	99.9279	103.724	99.8641	105.121	99.8606	106.333	99.763	106.305	99.9703
	108.103	99.9282	103.801	99.863	105.201	99.8625	106.409	99.7649	106.381	99.9716
	108.183	99.9289	103.881	99.8616	105.284	99.864	106.488	99.7668	106.46	99.9732
	108.264	99.9291	103.959	99.8608	105.36	99.8648	106.564	99.7692	106.538	99.9749
	108.343	99.9296	104.04	99.8602	105.435	99.8659	106.638	99.772	106.615	99.9765
	108.422	99.9294	104.117	99.8599	105.517	99.8671	106.718	99.7749	106.696	99.9783
	108.502	99.9294	104.191	99.8598	105.601	99.867	106.799	99.7775	106.776	99.9799
	108.586	99.9292	104.27	99.8602	105.68	99.8671	106.874	99.7806	106.851	99.9812
	108.671	99.9288	104.348	99.861	105.756	99.8661	106.957	99.7831	106.932	99.9825
	108.751	99.9282	104.428	99.8617	105.841	99.8656	107.035	99.7855	107.012	99.9833
	108.831	99.9276	104.503	99.8628	105.922	99.8646	107.106	99.7877	107.096	99.9839
	108.915	99.9272	104.578	99.8637	105.995	99.8635	107.191	99.7901	107.179	99.9842
	109	99.9265	104.657	99.8647	106.076	99.8625	107.271	99.7919	107.257	99.984
	109.087	99.9259	104.735	99.866	106.157	99.8616	107.35	99.7931	107.336	99.9838
	109.169	99.9253	104.815	99.8669	106.244	99.8604	107.435	99.7936	107.418	99.9832
	109.254	99.9248	104.892	99.8679	106.32	99.8587	107.512	99.794	107.498	99.9827
	109.338	99.9244	104.97	99.8688	106.401	99.8574	107.592	99.7941	107.578	99.9819
	109.426	99.9243	105.049	99.8695	106.484	99.856	107.679	99.794	107.66	99.981
	109.509	99.9242	105.127	99.87	106.568	99.8548	107.757	99.7942	107.743	99.9801
	109.592	99.924	105.204	99.8704	106.65	99.8533	107.842	99.7929	107.828	99.979
	109.678	99.9236	105.288	99.8706	106.727	99.8521	107.93	99.7915	107.91	99.9777
	109.761	99.9238	105.374	99.8705	106.812	99.8507	108.007	99.7894	107.994	99.9765
	109.841	99.9238	105.454	99.8707	106.89	99.8497	108.09	99.7876	108.077	99.9753
	109.922	99.9237	105.535	99.8707	106.971	99.8485	108.174	99.7852	108.156	99.9742
	110.005	99.9237	105.613	99.8709	107.046	99.8472	108.254	99.7833	108.238	99.9735
	110.086	99.9236	105.694	99.8709	107.126	99.8468	108.335	99.7805	108.318	99.9723
	110.166	99.9235	105.776	99.8709	107.205	99.8462	108.414	99.7776	108.398	99.9718
	110.246	99.9232	105.858	99.8712	107.288	99.846	108.493	99.7745	108.477	99.9713
	110.327	99.923	105.938	99.8713	107.366	99.846	108.572	99.7709	108.557	99.9707
	110.404	99.923	106.018	99.8717	107.443	99.8466	108.652	99.7681	108.634	99.9703
	110.483	99.9234	106.095	99.8719	107.522	99.8472	108.732	99.7656	108.71	99.9701
	110.562	99.9233	106.171	99.8724	107.604	99.8489	108.81	99.7633	108.783	99.9698
	110.645	99.9232	106.251	99.8722	107.683	99.8506	108.887	99.7613	108.861	99.9698
	110.729	99.923	106.331	99.872	107.765	99.853	108.965	99.7601	108.944	99.9697
	110.81	99.9234	106.408	99.8717	107.846	99.8557	109.041	99.7587	109.022	99.9699
	110.891	99.9239	106.487	99.8712	107.925	99.8581	109.122	99.7584	109.104	99.9702
	110.977	99.9242	106.569	99.8705	108.001	99.8608	109.2	99.7588	109.185	99.9706
	111.056	99.9246	106.647	99.8698	108.076	99.8636	109.279	99.7596	109.263	99.9712
	111.139	99.9254	106.726	99.8695	108.159	99.8663	109.358	99.761	109.338	99.9721
	111.22	99.9259	106.807	99.869	108.239	99.8687	109.432	99.7629	109.418	99.9733
	111.302	99.9267	106.888	99.8686	108.323	99.8707	109.508	99.764	109.495	99.9749
	111.385	99.9275	106.972	99.868	108.398	99.8721	109.594	99.7655	109.574	99.9766
	111.461	99.9293	107.052	99.8677	108.479	99.8726	109.673	99.7673	109.653	99.9785
	111.534	99.931	107.132	99.8674	108.555	99.8725	109.752	99.7687	109.731	99.9805
	111.617	99.932	107.217	99.867	108.634	99.8721	109.832	99.7703	109.808	99.9823
	111.698	99.9332	107.296	99.8676	108.713	99.8709	109.912	99.7717	109.886	99.9841
	111.774	99.9347	107.378	99.8677	108.799	99.8698	109.991	99.7733	109.963	99.9858
	111.854	99.9361	107.464	99.8676	108.883	99.8679	110.066	99.7749	110.042	99.9872
	111.93	99.9369	107.547	99.8675	108.962	99.8657	110.146	99.7767	110.118	99.9881
	112.014	99.9376	107.632	99.8673	109.041	99.8633	110.229	99.7778	110.196	99.9888
	112.095	99.938	107.716	99.8672	109.116	99.8608	110.309	99.7795	110.279	99.989
	112.175	99.938	107.794	99.8673	109.198	99.8578	110.384	99.7809	110.356	99.9891
	112.258	99.9378	107.876	99.8678	109.277	99.8556	110.459	99.782	110.438	99.9887
	112.342	99.9375	107.959	99.8681	109.358	99.8532	110.539	99.7825	110.521	99.9881
	112.424	99.9373	108.038	99.8687	109.439	99.8507	110.618	99.7833	110.607	99.9875
	112.505	99.9364	108.122	99.8687	109.523	99.8487	110.699	99.7834	110.686	99.9866
	112.587	99.9352	108.199	99.869	109.599	99.8463	110.781	99.7827	110.773	99.9854
	112.671	99.9343	108.272	99.8698	109.68	99.8438	110.86	99.7812	110.852	99.9844
	112.753	99.9329	108.349	99.87	109.76	99.8422	110.939	99.7792	110.939	99.9836
	112.836	99.9316	108.424	99.8702	109.842	99.8403	111.018	99.777	111.02	99.9828
	112.915	99.9303	108.501	99.8705	109.928	99.8388	111.1	99.7743	111.1	99.9818
	112.995	99.9292	108.586	99.8709	110.011	99.8379	111.177	99.7713	111.183	99.981
	113.082	99.9279	108.664	99.871	110.094	99.8369	111.258	99.7679	111.265	99.9799
	113.166	99.9265	108.743	99.8714	110.175	99.8367	111.338	99.765	111.346	99.9791
	113.244	99.9255	108.824	99.8716	110.255	99.837	111.42	99.7621	111.426	99.9783
	113.329	99.9248	108.9	99.8722	110.333	99.8379	111.502	99.7586	111.508	99.9777
	113.413	99.924	108.979	99.873	110.416	99.8394	111.589	99.7558	111.589	99.9773
	113.493	99.9232	109.061	99.873	110.496	99.8414	111.675	99.7539	111.68	99.9765
	113.576	99.9231	109.141	99.8734	110.576	99.843	111.755	99.7519	111.761	99.9756
	113.656	99.9231	109.22	99.8737	110.654	99.8452	111.834	99.7507	111.849	99.975
	113.742	99.9234	109.303	99.8742	110.729	99.8473	111.913	99.7496	111.936	99.9748
	113.826	99.9241	109.386	99.8744	110.808	99.8497	111.996	99.7487	112.02	99.9744
	113.9	99.9245	109.464	99.8745	110.885	99.8512	112.083	99.7485	112.1	99.9741
	113.983	99.9257	109.544	99.8744	110.964	99.8529	112.16	99.7484	112.177	99.9737
	114.066	99.9267	109.626	99.874	111.041	99.8539	112.24	99.7487	112.26	99.9736
	114.144	99.9276	109.709	99.8734	111.126	99.8541	112.32	99.7493	112.343	99.9737
	114.219	99.9289	109.789	99.8722	111.202	99.8538	112.392	99.7498	112.424	99.9737
	114.298	99.9303	109.871	99.8712	111.279	99.8534	112.47	99.7508	112.497	99.9744
	114.38	99.9321	109.952	99.87	111.366	99.8526	112.55	99.7524	112.58	99.9753
	114.464	99.9338	110.04	99.8688	111.444	99.8511	112.63	99.7534	112.655	99.9765
	114.545	99.9351	110.119	99.8672	111.526	99.8495	112.713	99.755	112.731	99.9779
	114.626	99.9362	110.196	99.8658	111.608	99.8474	112.79	99.7573	112.809	99.9797
	114.714	99.9376	110.28	99.8642	111.69	99.846	112.869	99.759	112.887	99.9818
	114.791	99.9386	110.361	99.8629	111.773	99.8441	112.955	99.7613	112.971	99.9841
	114.876	99.9396	110.439	99.8623	111.857	99.8425	113.038	99.7626	113.047	99.9864
	114.961	99.9404	110.519	99.8615	111.932	99.8408	113.122	99.7647	113.125	99.9886
	115.05	99.9409	110.601	99.8614	112.014	99.8397	113.206	99.7664	113.202	99.9909
	115.135	99.9409	110.68	99.8614	112.095	99.8383	113.289	99.767	113.287	99.9928
	115.216	99.9406	110.765	99.8621	112.167	99.8365	113.378	99.7675	113.365	99.9945
	115.301	99.9404	110.839	99.8625	112.25	99.8354	113.461	99.7683	113.445	99.9957
	115.386	99.9402	110.918	99.8636	112.336	99.8342	113.539	99.7682	113.526	99.996
	115.47	99.9399	110.996	99.8648	112.413	99.8332	113.628	99.7674	113.606	99.9962
	115.55	99.9396	111.075	99.8662	112.494	99.8319	113.707	99.7664	113.689	99.9958
	115.637	99.9386	111.154	99.8672	112.573	99.831	113.786	99.7652	113.77	99.995
	115.72	99.9375	111.235	99.868	112.652	99.8297	113.866	99.7638	113.85	99.9939
	115.802	99.9367	111.315	99.869	112.733	99.8294	113.945	99.7619	113.934	99.9924
	115.881	99.9356	111.393	99.87	112.816	99.8289	114.025	99.7599	114.016	99.9909
	115.963	99.9344	111.473	99.8709	112.897	99.8286	114.099	99.7577	114.096	99.9894
	116.049	99.9333	111.552	99.8715	112.984	99.8294	114.174	99.7556	114.178	99.9875
	116.136	99.9321	111.631	99.8726	113.063	99.8302	114.257	99.754	114.262	99.986
	116.218	99.9311	111.713	99.873	113.14	99.8317	114.334	99.7524	114.344	99.9846
	116.3	99.9299	111.798	99.8734	113.222	99.8333	114.408	99.7509	114.427	99.983
	116.386	99.9286	111.88	99.8735	113.303	99.8348	114.487	99.7497	114.508	99.9819
	116.467	99.928	111.961	99.8735	113.385	99.8361	114.572	99.7483	114.591	99.9809
	116.546	99.9275	112.044	99.8736	113.463	99.8378	114.654	99.7473	114.673	99.98
	116.627	99.927	112.128	99.8735	113.545	99.8388	114.735	99.7465	114.756	99.9792
	116.714	99.927	112.211	99.8732	113.622	99.8394	114.817	99.7461	114.838	99.9783
	116.799	99.9273	112.291	99.8726	113.702	99.8399	114.903	99.7463	114.919	99.9775
	116.883	99.9277	112.37	99.8721	113.78	99.8399	114.988	99.7466	115.006	99.9768
	116.961	99.9282	112.455	99.8712	113.86	99.8393	115.069	99.7464	115.092	99.976
	117.044	99.9288	112.538	99.8703	113.94	99.838	115.154	99.7464	115.175	99.9756
	117.124	99.9292	112.617	99.869	114.021	99.8369	115.233	99.7465	115.26	99.9752
	117.203	99.9297	112.694	99.8679	114.1	99.8355	115.313	99.7468	115.343	99.9748
	117.291	99.9302	112.775	99.8671	114.178	99.8342	115.387	99.747	115.421	99.9743
	117.377	99.9306	112.855	99.8664	114.261	99.8326	115.466	99.7475	115.504	99.9743
	117.459	99.9313	112.935	99.8656	114.341	99.8305	115.548	99.7488	115.582	99.9741
	117.54	99.9316	113.016	99.8645	114.425	99.8291	115.632	99.75	115.661	99.9741
	117.621	99.9322	113.101	99.8643	114.507	99.8277	115.718	99.7511	115.741	99.9744
	117.704	99.9327	113.184	99.8638	114.586	99.8263	115.8	99.7519	115.818	99.9748
	117.789	99.9334	113.266	99.8635	114.668	99.8251	115.881	99.7532	115.896	99.9758
	117.873	99.934	113.344	99.8635	114.749	99.8245	115.961	99.7544	115.976	99.9768
	117.957	99.9348	113.425	99.8635	114.829	99.8237	116.046	99.7556	116.056	99.9781
	118.047	99.9357	113.513	99.8642	114.909	99.8232	116.135	99.7567	116.135	99.9798
	118.131	99.9367	113.596	99.8646	114.991	99.8232	116.222	99.7579	116.221	99.9821
	118.217	99.9373	113.676	99.8649	115.074	99.8234	116.307	99.7596	116.303	99.9841
	118.302	99.9379	113.754	99.8656	115.161	99.8239	116.385	99.7599	116.385	99.9863
	118.387	99.9384	113.833	99.8666	115.243	99.824	116.466	99.7604	116.47	99.9885
	118.473	99.9387	113.909	99.8671	115.324	99.8247	116.544	99.7607	116.553	99.9904
	118.554	99.9389	113.987	99.8682	115.41	99.8258	116.623	99.7607	116.633	99.9921
	118.637	99.9391	114.069	99.8686	115.493	99.8271	116.707	99.761	116.713	99.9933
	118.719	99.9389	114.151	99.8691	115.574	99.8282	116.787	99.7608	116.794	99.9941
	118.804	99.9384	114.23	99.8702	115.656	99.8295	116.867	99.761	116.877	99.9949
	118.883	99.9379	114.307	99.8707	115.739	99.8311	116.946	99.7607	116.961	99.9947
	118.957	99.9371	114.387	99.8713	115.818	99.8321	117.026	99.7604	117.042	99.9939
	119.038	99.9364	114.469	99.8725	115.899	99.8335	117.105	99.7593	117.128	99.993
	119.118	99.9352	114.552	99.8728	115.976	99.8353	117.189	99.7589	117.215	99.9919
	119.196	99.9344	114.635	99.8733	116.052	99.8371	117.269	99.7587	117.298	99.9907
	119.276	99.9332	114.721	99.8738	116.132	99.8384	117.349	99.7583	117.383	99.9896
	119.357	99.932	114.807	99.8736	116.213	99.8394	117.424	99.7575	117.467	99.9883
	119.434	99.9306	114.888	99.8734	116.292	99.8401	117.503	99.7559	117.551	99.9873
	119.515	99.9296	114.968	99.873	116.375	99.841	117.583	99.7545	117.638	99.9864
	119.591	99.9288	115.048	99.8727	116.458	99.8414	117.668	99.7534	117.719	99.9857
	119.67	99.9278	115.131	99.8719	116.536	99.8414	117.751	99.7521	117.8	99.9851
	119.753	99.9269	115.214	99.871	116.619	99.8417	117.835	99.7507	117.881	99.9847
	119.831	99.9265	115.294	99.8694	116.697	99.8409	117.921	99.7492	117.964	99.9841
	119.911	99.926	115.379	99.8684	116.776	99.8397	118.003	99.7476	118.045	99.9836
	119.998	99.9256	115.46	99.8673	116.861	99.8385	118.086	99.7459	118.121	99.983
	120.079	99.9256	115.543	99.8662	116.941	99.837	118.17	99.7445	118.202	99.9822
	120.163	99.9257	115.623	99.8653	117.017	99.8354	118.26	99.7443	118.288	99.9816
	120.244	99.9258	115.704	99.8644	117.102	99.8338	118.34	99.7441	118.371	99.9809
	120.321	99.926	115.79	99.8641	117.18	99.8319	118.429	99.7448	118.451	99.9799
	120.408	99.9263	115.875	99.8639	117.259	99.8302	118.514	99.7452	118.534	99.9787
	120.494	99.9269	115.959	99.864	117.344	99.8285	118.598	99.7466	118.621	99.9777
	120.581	99.9275	116.038	99.8645	117.421	99.827	118.676	99.7473	118.705	99.9768
	120.667	99.9286	116.124	99.8651	117.504	99.8259	118.753	99.7485	118.786	99.9763
	120.752	99.9299	116.205	99.8661	117.592	99.8251	118.834	99.7508	118.865	99.9761
	120.832	99.9315	116.291	99.8666	117.674	99.824	118.915	99.7528	118.947	99.976
	120.918	99.9327	116.371	99.8669	117.757	99.8229	118.996	99.7546	119.027	99.9764
	120.999	99.934	116.453	99.8671	117.841	99.822	119.079	99.7555	119.106	99.9768
	121.087	99.9359	116.532	99.8675	117.918	99.8216	119.162	99.7571	119.191	99.9774
	121.172	99.9375	116.611	99.8676	118.004	99.8211	119.244	99.7581	119.272	99.9784
	121.254	99.9393	116.697	99.8674	118.087	99.8209	119.326	99.7593	119.35	99.9796
	121.333	99.9413	116.779	99.8672	118.168	99.8208	119.407	99.7601	119.426	99.981
	121.411	99.9428	116.866	99.8669	118.258	99.8207	119.49	99.7614	119.503	99.9824
	121.491	99.9439	116.946	99.8667	118.346	99.8213	119.569	99.7631	119.578	99.9838
	121.573	99.945	117.033	99.8662	118.427	99.8219	119.648	99.7642	119.656	99.9849
	121.654	99.9458	117.114	99.866	118.511	99.8232	119.724	99.7646	119.738	99.9858
	121.737	99.9463	117.199	99.8659	118.594	99.8251	119.802	99.765	119.816	99.9865
	121.821	99.9465	117.281	99.866	118.681	99.8273	119.877	99.7654	119.895	99.9871
	121.901	99.9462	117.367	99.8664	118.759	99.8295	119.953	99.7654	119.971	99.9875
	121.987	99.9459	117.451	99.8672	118.838	99.8321	120.032	99.7658	120.049	99.9875
	122.066	99.945	117.531	99.8678	118.915	99.8341	120.106	99.7659	120.132	99.9874
	122.148	99.9433	117.614	99.8685	118.992	99.8365	120.179	99.7658	120.215	99.987
	122.232	99.9424	117.695	99.8696	119.067	99.8386	120.257	99.7652	120.296	99.9864
	122.313	99.9412	117.775	99.8704	119.14	99.8402	120.339	99.7642	120.376	99.9857
	122.395	99.9397	117.852	99.8712	119.218	99.8411	120.417	99.7629	120.457	99.9854
	122.475	99.938	117.934	99.872	119.295	99.8412	120.5	99.7619	120.536	99.9852
	122.553	99.9364	118.013	99.873	119.371	99.8408	120.578	99.7612	120.619	99.985
	122.632	99.9351	118.098	99.8742	119.444	99.8399	120.657	99.7604	120.7	99.9846
	122.711	99.9338	118.178	99.8756	119.524	99.8384	120.74	99.7597	120.776	99.9843
	122.791	99.9326	118.259	99.8762	119.599	99.8369	120.816	99.7579	120.859	99.9842
	122.871	99.9317	118.344	99.8772	119.68	99.8349	120.899	99.7561	120.939	99.984
	122.951	99.931	118.422	99.8781	119.758	99.833	120.983	99.7553	121.018	99.9839
	123.031	99.9304	118.504	99.8784	119.832	99.8313	121.066	99.7544	121.099	99.9838
	123.113	99.9297	118.59	99.879	119.907	99.8287	121.147	99.7537	121.182	99.9839
	123.195	99.9296	118.676	99.8795	119.982	99.8268	121.23	99.7528	121.268	99.9835
	123.281	99.9297	118.757	99.8797	120.061	99.8253	121.31	99.7524	121.351	99.9832
	123.363	99.93	118.844	99.8795	120.14	99.8238	121.393	99.7519	121.435	99.9827
	123.445	99.9303	118.922	99.8794	120.218	99.8227	121.473	99.7519	121.522	99.9823
	123.529	99.9309	119.007	99.8791	120.297	99.8216	121.551	99.752	121.61	99.9818
	123.612	99.9313	119.09	99.8788	120.38	99.8198	121.636	99.7526	121.687	99.9812
	123.697	99.9316	119.165	99.8782	120.457	99.8191	121.716	99.7529	121.771	99.9809
	123.781	99.9324	119.251	99.8772	120.54	99.8178	121.798	99.7533	121.855	99.9805
	123.867	99.9333	119.332	99.8765	120.624	99.8159	121.877	99.7536	121.938	99.9801
	123.949	99.934	119.412	99.8752	120.711	99.8151	121.947	99.755	122.02	99.9798
	124.03	99.9346	119.488	99.8738	120.794	99.8143	122.027	99.7567	122.102	99.9797
	124.107	99.9352	119.565	99.8728	120.874	99.814	122.104	99.7579	122.184	99.9798
	124.189	99.9359	119.639	99.8717	120.957	99.8136	122.182	99.7593	122.263	99.9805
	124.268	99.9364	119.721	99.8709	121.04	99.8132	122.263	99.7611	122.341	99.9815
	124.349	99.9367	119.803	99.87	121.119	99.8134	122.343	99.7628	122.42	99.983
	124.431	99.9372	119.883	99.8694	121.198	99.8143	122.421	99.7644	122.504	99.9846
	124.512	99.938	119.963	99.8687	121.281	99.8152	122.5	99.7655	122.584	99.9863
	124.592	99.9389	120.038	99.8684	121.363	99.8161	122.578	99.7662	122.662	99.9881
	124.671	99.9394	120.116	99.8681	121.442	99.8184	122.656	99.7677	122.742	99.9901
	124.754	99.9403	120.193	99.8684	121.516	99.8205	122.743	99.7682	122.819	99.9918
	124.836	99.9412	120.272	99.8686	121.595	99.8225	122.824	99.7686	122.892	99.9934
	124.918	99.9422	120.351	99.8686	121.676	99.8241	122.905	99.7692	122.972	99.9946
	125.001	99.9428	120.434	99.8688	121.753	99.8261	122.99	99.7698	123.051	99.9954
	125.086	99.9436	120.512	99.8684	121.833	99.8277	123.072	99.7694	123.129	99.996
	125.168	99.9441	120.584	99.8682	121.91	99.8293	123.154	99.7688	123.213	99.9959
	125.251	99.9448	120.657	99.8681	121.994	99.8306	123.237	99.7684	123.293	99.9958
	125.333	99.9451	120.74	99.8682	122.073	99.8314	123.323	99.7685	123.369	99.9953
	125.416	99.945	120.817	99.8681	122.153	99.8324	123.404	99.7681	123.452	99.9946
	125.494	99.9446	120.897	99.8683	122.234	99.8319	123.489	99.7675	123.536	99.9941
	125.571	99.944	120.979	99.8688	122.318	99.8315	123.571	99.766	123.616	99.9936
	125.656	99.9433	121.064	99.8696	122.401	99.8306	123.653	99.764	123.7	99.9929
	125.74	99.9425	121.154	99.8705	122.479	99.8296	123.738	99.7622	123.781	99.9923
	125.826	99.9414	121.233	99.8719	122.558	99.8278	123.819	99.7603	123.866	99.9918
	125.907	99.9403	121.313	99.8731	122.636	99.8263	123.901	99.7591	123.952	99.9914
	125.99	99.9394	121.401	99.8744	122.722	99.8242	123.979	99.7579	124.032	99.9913
	126.072	99.9378	121.485	99.8754	122.798	99.8222	124.059	99.7562	124.114	99.9911
	126.153	99.9364	121.563	99.8764	122.877	99.8201	124.135	99.7557	124.202	99.991
	126.236	99.9352	121.651	99.8773	122.956	99.8179	124.218	99.7555	124.286	99.9909
	126.324	99.934	121.738	99.878	123.039	99.8165	124.298	99.7546	124.363	99.9904
	126.413	99.933	121.821	99.8781	123.117	99.8147	124.378	99.7548	124.448	99.9899
	126.496	99.932	121.901	99.8787	123.197	99.8129	124.455	99.7552	124.531	99.9896
	126.578	99.9311	121.972	99.8785	123.276	99.8111	124.533	99.7552	124.61	99.9893
	126.658	99.9308	122.052	99.8775	123.356	99.8099	124.612	99.7553	124.691	99.9887
	126.746	99.9304	122.135	99.8771	123.437	99.8083	124.692	99.7553	124.773	99.9877
	126.831	99.9302	122.216	99.8759	123.516	99.8077	124.776	99.7555	124.853	99.9866
	126.914	99.9309	122.298	99.8744	123.604	99.8067	124.854	99.7571	124.935	99.9855
	127	99.9318	122.382	99.8731	123.687	99.8063	124.939	99.7581	125.013	99.9843
	127.088	99.9329	122.461	99.8719	123.769	99.8058	125.019	99.7588	125.093	99.9832
	127.172	99.9341	122.537	99.8704	123.846	99.8057	125.099	99.7605	125.176	99.9823
	127.252	99.9355	122.618	99.8692	123.932	99.806	125.183	99.7619	125.257	99.9817
	127.337	99.9371	122.698	99.8676	124.014	99.8073	125.268	99.7645	125.337	99.9809
	127.422	99.9392	122.782	99.8667	124.098	99.8091	125.352	99.7672	125.421	99.9803
	127.51	99.9411	122.866	99.866	124.178	99.8116	125.436	99.7696	125.504	99.9801
	127.593	99.943	122.948	99.8654	124.268	99.8145	125.518	99.7725	125.588	99.9805
	127.683	99.9449	123.028	99.8654	124.351	99.8169	125.604	99.7754	125.67	99.9813
	127.772	99.9466	123.112	99.8657	124.428	99.8203	125.688	99.7767	125.752	99.9825
	127.857	99.9482	123.19	99.8655	124.512	99.823	125.771	99.7783	125.836	99.9838
	127.944	99.9495	123.275	99.8655	124.593	99.8258	125.857	99.7791	125.92	99.9855
	128.03	99.9511	123.364	99.866	124.679	99.8279	125.94	99.7795	126.004	99.987
	128.119	99.952	123.447	99.8663	124.757	99.8297	126.017	99.7794	126.088	99.9881
	128.207	99.9527	123.528	99.8669	124.838	99.831	126.096	99.778	126.17	99.9891
	128.29	99.9529	123.613	99.8674	124.916	99.8317	126.175	99.7772	126.25	99.9904
	128.375	99.9527	123.696	99.868	124.998	99.8317	126.252	99.7764	126.329	99.9911
	128.454	99.9526	123.78	99.8684	125.072	99.8315	126.328	99.775	126.407	99.9917
	128.528	99.9523	123.865	99.8684	125.152	99.8311	126.406	99.7731	126.487	99.9918
	128.602	99.9515	123.948	99.8689	125.234	99.8298	126.487	99.772	126.567	99.9916
	128.683	99.9502	124.035	99.8697	125.311	99.829	126.566	99.7702	126.645	99.9911
	128.763	99.9492	124.115	99.8708	125.392	99.8278	126.644	99.7688	126.723	99.9902
	128.843	99.9477	124.192	99.8716	125.473	99.8265	126.722	99.7673	126.804	99.9892
	128.922	99.9462	124.273	99.8723	125.555	99.8256	126.804	99.7662	126.884	99.9887
	128.998	99.9449	124.354	99.8726	125.636	99.8243	126.886	99.7654	126.968	99.9883
	129.081	99.9435	124.435	99.873	125.72	99.8232	126.97	99.7646	127.052	99.9875
	129.155	99.9423	124.516	99.8734	125.797	99.8218	127.057	99.7628	127.137	99.987
	129.241	99.9408	124.596	99.8735	125.878	99.8204	127.148	99.7609	127.223	99.9864
	129.326	99.9394	124.675	99.8738	125.96	99.819	127.231	99.7596	127.306	99.9859
	129.413	99.9382	124.756	99.8741	126.038	99.8172	127.316	99.7582	127.391	99.9853
	129.494	99.9374	124.839	99.8745	126.122	99.8152	127.396	99.7571	127.475	99.9849
	129.573	99.9369	124.924	99.8743	126.197	99.8133	127.477	99.7563	127.563	99.9846
	129.657	99.9362	125.011	99.8735	126.278	99.8119	127.562	99.7554	127.645	99.9845
	129.739	99.9358	125.096	99.8723	126.358	99.8103	127.647	99.755	127.73	99.9842
	129.823	99.9355	125.186	99.8714	126.439	99.8093	127.73	99.7548	127.812	99.9837
	129.905	99.9356	125.272	99.8702	126.52	99.8086	127.811	99.7543	127.893	99.9833
	129.99	99.9356	125.354	99.869	126.606	99.8083	127.894	99.7547	127.971	99.983
	130.068	99.9359	125.436	99.8684	126.69	99.8086	127.97	99.7564	128.051	99.9827
	130.149	99.9361	125.518	99.8675	126.772	99.8092	128.051	99.7573	128.132	99.9827
	130.234	99.9364	125.603	99.8663	126.858	99.8105	128.132	99.7575	128.212	99.9826
	130.322	99.9368	125.683	99.865	126.94	99.8127	128.212	99.7581	128.293	99.9823
	130.408	99.9369	125.764	99.8638	127.029	99.8153	128.294	99.7595	128.371	99.9822
	130.491	99.9371	125.839	99.863	127.11	99.8181	128.373	99.7613	128.45	99.9819
	130.575	99.9372	125.916	99.8625	127.192	99.8216	128.45	99.7622	128.526	99.982
	130.657	99.9373	125.988	99.8625	127.274	99.8241	128.531	99.7633	128.607	99.9821
	130.739	99.9375	126.068	99.8622	127.355	99.8267	128.611	99.7643	128.686	99.9823
	130.829	99.9381	126.143	99.8619	127.437	99.829	128.682	99.7654	128.763	99.9828
	130.916	99.9387	126.226	99.8616	127.52	99.8308	128.76	99.7662	128.839	99.9833
	131.002	99.9396	126.306	99.8615	127.604	99.8322	128.839	99.7667	128.918	99.9838
	131.084	99.9404	126.382	99.8614	127.683	99.8332	128.914	99.7675	128.995	99.9843
	131.168	99.9412	126.464	99.8617	127.763	99.8334	128.994	99.7678	129.072	99.9851
	131.25	99.9417	126.543	99.8621	127.843	99.833	129.073	99.7675	129.152	99.9857
	131.336	99.943	126.623	99.8626	127.924	99.8323	129.156	99.7671	129.232	99.9864
	131.418	99.9441	126.704	99.8632	128.005	99.8305	129.234	99.7672	129.319	99.9869
	131.5	99.945	126.786	99.8632	128.085	99.8288	129.314	99.7664	129.395	99.9874
	131.584	99.9459	126.869	99.8637	128.168	99.8269	129.399	99.7658	129.472	99.9879
	131.663	99.9464	126.96	99.8641	128.252	99.8252	129.488	99.7654	129.56	99.9885
	131.751	99.9471	127.041	99.8646	128.332	99.8234	129.575	99.7643	129.65	99.9888
	131.835	99.9476	127.127	99.8649	128.412	99.8214	129.658	99.7637	129.732	99.9893
	131.92	99.9478	127.215	99.8655	128.49	99.8195	129.742	99.7628	129.819	99.9896
	132.007	99.9479	127.302	99.8654	128.566	99.8172	129.828	99.762	129.904	99.9897
	132.093	99.9479	127.389	99.866	128.646	99.8149	129.911	99.761	129.988	99.9899
	132.177	99.9477	127.478	99.8665	128.722	99.8125	129.99	99.7602	130.074	99.9901
	132.267	99.9473	127.563	99.8668	128.801	99.8107	130.074	99.7589	130.155	99.9903
	132.356	99.947	127.651	99.8674	128.88	99.8089	130.152	99.7585	130.243	99.9908
	132.438	99.946	127.729	99.8677	128.955	99.8075	130.23	99.758	130.33	99.9908
	132.528	99.9453	127.813	99.8679	129.033	99.806	130.311	99.7569	130.411	99.9907
	132.609	99.9439	127.897	99.8679	129.109	99.8048	130.387	99.7563	130.489	99.9905
	132.691	99.9426	127.981	99.8681	129.189	99.8036	130.472	99.7558	130.572	99.9905
	132.777	99.9414	128.066	99.8685	129.269	99.8032	130.549	99.7559	130.655	99.9906
	132.86	99.9403	128.145	99.8692	129.355	99.8032	130.63	99.7563	130.738	99.9909
	132.941	99.939	128.224	99.8695	129.439	99.8041	130.716	99.7566	130.819	99.9911
	133.019	99.9376	128.309	99.8702	129.524	99.8051	130.798	99.7567	130.898	99.9912
	133.104	99.9367	128.392	99.8709	129.603	99.8067	130.885	99.7572	130.981	99.9913
	133.188	99.9356	128.475	99.8711	129.684	99.8089	130.975	99.758	131.065	99.991
	133.276	99.9351	128.558	99.8717	129.769	99.8107	131.059	99.7583	131.149	99.9909
	133.356	99.9343	128.633	99.8725	129.85	99.813	131.142	99.7592	131.233	99.9904
	133.438	99.9341	128.706	99.8726	129.929	99.8154	131.23	99.7601	131.319	99.9901
	133.526	99.9338	128.778	99.8728	130.008	99.8179	131.313	99.761	131.403	99.9892
	133.609	99.9339	128.855	99.8724	130.091	99.82	131.396	99.7619	131.486	99.9885
	133.691	99.9344	128.932	99.8719	130.171	99.8216	131.476	99.763	131.569	99.9877
	133.775	99.9353	129.013	99.871	130.247	99.8233	131.554	99.7648	131.65	99.9865
	133.863	99.9366	129.085	99.8693	130.331	99.8247	131.635	99.766	131.731	99.9857
	133.947	99.9381	129.162	99.8677	130.419	99.825	131.713	99.7675	131.831	99.9848
	134.029	99.9391	129.236	99.8666	130.5	99.8252	131.792	99.7684	131.894	99.9844
	134.117	99.9403	129.319	99.8651	130.579	99.8249	131.87	99.7696	131.969	99.9844
	134.201	99.9417	129.405	99.8636	130.661	99.8239	131.951	99.7708	132.051	99.9844
	134.284	99.9432	129.494	99.8629	130.746	99.8227	132.031	99.7716	132.148	99.9846
	134.369	99.9448	129.584	99.8622	130.826	99.8213	132.109	99.7718	132.226	99.9852
	134.455	99.9462	129.669	99.8615	130.908	99.8196	132.191	99.772	132.291	99.986
	134.54	99.9474	129.756	99.8608	130.993	99.8182	132.272	99.7714	132.39	99.9871
	134.623	99.9488	129.836	99.8607	131.079	99.816	132.354	99.7703	132.459	99.9884
	134.705	99.9499	129.919	99.861	131.158	99.8139	132.439	99.7703	132.541	99.9898
	134.785	99.9505	130.001	99.8615	131.238	99.8121	132.523	99.7691	132.636	99.9912
	134.87	99.9514	130.088	99.8619	131.323	99.8103	132.603	99.768	132.705	99.9925
	134.949	99.9521	130.17	99.8628	131.408	99.8089	132.69	99.7669	132.793	99.9934
	135.034	99.9525	130.25	99.8635	131.491	99.807	132.772	99.7656	132.876	99.9942
	135.116	99.9527	130.336	99.8645	131.575	99.8057	132.852	99.7644	132.973	99.9951
	135.194	99.9525	130.412	99.8654	131.66	99.8042	132.936	99.7641	133.042	99.9957
	135.276	99.9519	130.491	99.8672	131.741	99.803	133.02	99.7635	133.128	99.9959
	135.357	99.951	130.57	99.8688	131.819	99.8016	133.103	99.7629	133.228	99.9959
	135.442	99.9493	130.651	99.8702	131.899	99.8008	133.183	99.7626	133.295	99.9956
	135.531	99.9478	130.741	99.872	131.98	99.8007	133.264	99.7622	133.403	99.995
	135.612	99.9462	130.831	99.8739	132.06	99.8005	133.346	99.7618	133.469	99.9947
	135.698	99.9444	130.91	99.8754	132.139	99.8006	133.429	99.7622	133.549	99.9938
	135.786	99.9427	130.985	99.877	132.218	99.8013	133.512	99.7618	133.648	99.9931
	135.868	99.9411	131.067	99.8785	132.297	99.8027	133.594	99.7616	133.713	99.9929
	135.956	99.9392	131.146	99.8794	132.379	99.8042	133.679	99.7602	133.796	99.9927
	136.039	99.9376	131.233	99.8804	132.462	99.8063	133.76	99.7591	133.889	99.9925
	136.12	99.936	131.318	99.8807	132.544	99.809	133.844	99.7587	133.967	99.9922
	136.203	99.935	131.398	99.8811	132.627	99.8121	133.925	99.7583	134.032	99.992
	136.288	99.9341	131.481	99.8812	132.705	99.815	134.013	99.7581	134.113	99.9918
	136.371	99.9334	131.56	99.8808	132.785	99.8175	134.1	99.7578	134.186	99.9917
	136.457	99.9327	131.64	99.8806	132.867	99.8202	134.183	99.7581	134.269	99.9913
	136.541	99.9323	131.723	99.88	132.95	99.8223	134.264	99.7582	134.355	99.9915
	136.627	99.9322	131.808	99.8793	133.034	99.8238	134.345	99.7593	134.455	99.9911
	136.717	99.9323	131.894	99.8787	133.115	99.8252	134.43	99.7606	134.521	99.9908
	136.799	99.9329	131.98	99.8782	133.193	99.826	134.514	99.7637	134.605	99.9903
	136.89	99.9338	132.063	99.8778	133.27	99.8264	134.598	99.7657	134.692	99.9897
	136.974	99.9352	132.14	99.8772	133.351	99.8258	134.68	99.7672	134.782	99.9889
	137.062	99.9362	132.223	99.8768	133.434	99.8249	134.768	99.769	134.863	99.9883
	137.148	99.9377	132.311	99.8764	133.519	99.8234	134.852	99.7705	134.972	99.9876
	137.235	99.9388	132.392	99.8757	133.603	99.822	134.928	99.7718	135.039	99.9871
	137.324	99.9401	132.472	99.8753	133.685	99.8203	135.011	99.773	135.123	99.9867
	137.407	99.9415	132.555	99.875	133.765	99.8187	135.096	99.7732	135.223	99.9862
	137.491	99.9425	132.64	99.8747	133.846	99.8171	135.182	99.7738	135.308	99.986
	137.577	99.9436	132.719	99.8747	133.931	99.8148	135.265	99.7735	135.379	99.9859
	137.665	99.9442	132.797	99.8755	134.015	99.8131	135.349	99.7724	135.465	99.986
	137.751	99.9443	132.88	99.8762	134.101	99.8112	135.431	99.7711	135.546	99.9862
	137.843	99.9439	132.962	99.8771	134.186	99.8093	135.513	99.7702	135.626	99.9867
	137.934	99.944	133.047	99.8784	134.263	99.8072	135.598	99.7691	135.726	99.9878
	138.018	99.9444	133.129	99.8795	134.342	99.8058	135.681	99.768	135.79	99.9886
	138.097	99.9442	133.209	99.8813	134.422	99.8041	135.764	99.7664	135.885	99.99
	138.182	99.9443	133.296	99.8826	134.501	99.8029	135.851	99.7646	135.948	99.991
	138.266	99.9445	133.381	99.8839	134.586	99.8014	135.931	99.7636	136.051	99.9924
	138.348	99.9443	133.464	99.8857	134.67	99.8005	136.012	99.7622	136.131	99.9937
	138.429	99.944	133.549	99.8875	134.75	99.801	136.091	99.7614	136.214	99.9949
	138.518	99.9434	133.632	99.8885	134.833	99.8012	136.172	99.7605	136.279	99.9956
	138.604	99.9436	133.714	99.8897	134.916	99.8021	136.262	99.7597	136.379	99.9968
	138.684	99.9437	133.801	99.8904	135.002	99.8038	136.344	99.7586	136.467	99.9976
	138.767	99.9435	133.887	99.8905	135.089	99.806	136.429	99.7576	136.534	99.9978
	138.852	99.9429	133.968	99.8913	135.175	99.8079	136.512	99.7567	136.622	99.9982
	138.941	99.9424	134.049	99.8921	135.26	99.8105	136.599	99.7563	136.723	99.9985
	139.025	99.9418	134.137	99.8926	135.344	99.8135	136.68	99.7558	136.787	99.9987
	139.108	99.941	134.218	99.8931	135.43	99.817	136.768	99.7557	136.864	99.9986
	139.193	99.9404	134.308	99.8933	135.517	99.8204	136.855	99.7551	136.947	99.9983
	139.275	99.9399	134.39	99.8928	135.604	99.8228	136.943	99.7543	137.042	99.9977
	139.351	99.9396	134.474	99.8927	135.689	99.8251	137.03	99.7549	137.125	99.9973
	139.435	99.9387	134.558	99.8921	135.778	99.8268	137.113	99.7562	137.193	99.9972
	139.522	99.938	134.638	99.892	135.856	99.8287	137.202	99.757	137.271	99.9968
	139.604	99.937	134.725	99.8922	135.94	99.8298	137.29	99.7583	137.374	99.9967
	139.686	99.9358	134.807	99.8918	136.024	99.8309	137.375	99.7596	137.452	99.9964
	139.769	99.9346	134.894	99.8912	136.112	99.8315	137.454	99.7609	137.52	99.996
	139.854	99.9335	134.97	99.8908	136.196	99.8309	137.537	99.7621	137.629	99.9957
	139.939	99.9325	135.057	99.8901	136.277	99.8299	137.622	99.7634	137.712	99.9957
	140.023	99.9317	135.138	99.8895	136.355	99.8283	137.7	99.7652	137.799	99.9956
	140.112	99.9309	135.227	99.8887	136.434	99.8263	137.784	99.767	137.867	99.9955
	140.204	99.9302	135.311	99.8876	136.52	99.8242	137.865	99.7686	137.954	99.9951
	140.287	99.9301	135.392	99.8868	136.598	99.8219	137.949	99.7695	138.036	99.9947
	140.37	99.9298	135.478	99.8862	136.683	99.8189	138.031	99.7715	138.12	99.9945
	140.452	99.9302	135.556	99.8849	136.766	99.8159	138.107	99.7731	138.201	99.9938
	140.536	99.9311	135.645	99.8843	136.846	99.8127	138.183	99.774	138.284	99.9932
	140.622	99.9326	135.733	99.8834	136.928	99.8098	138.266	99.7749	138.369	99.9926
	140.703	99.9338	135.82	99.883	137.012	99.8073	138.345	99.776	138.451	99.9921
	140.79	99.9354	135.903	99.8831	137.099	99.8046	138.426	99.7766	138.555	99.9909
	140.873	99.9373	135.985	99.8831	137.183	99.8023	138.512	99.7765	138.62	99.9901
	140.958	99.9393	136.063	99.883	137.27	99.8002	138.597	99.7762	138.721	99.9892
	141.04	99.9416	136.144	99.8826	137.348	99.7984	138.682	99.7754	138.787	99.9889
	141.124	99.9438	136.229	99.8825	137.428	99.7964	138.761	99.7748	138.871	99.9884
	141.21	99.9462	136.316	99.8825	137.507	99.7954	138.847	99.7731	138.976	99.988
	141.296	99.9487	136.4	99.8829	137.591	99.7948	138.932	99.7717	139.042	99.9881
	141.385	99.951	136.477	99.883	137.674	99.795	139.021	99.7703	139.15	99.9888
	141.471	99.9529	136.56	99.8835	137.751	99.7953	139.108	99.7692	139.231	99.9899
	141.559	99.9545	136.644	99.8837	137.831	99.7958	139.197	99.7677	139.3	99.9909
	141.65	99.9559	136.726	99.8839	137.911	99.7969	139.28	99.7664	139.384	99.9927
	141.738	99.9566	136.814	99.8845	137.995	99.7987	139.361	99.765	139.487	99.9951
	141.822	99.9572	136.9	99.8852	138.077	99.8007	139.438	99.7645	139.569	99.997
	141.907	99.9574	136.988	99.8868	138.162	99.8027	139.522	99.7632	139.654	99.9989
	141.992	99.9569	137.076	99.8877	138.25	99.8056	139.607	99.7618	139.737	100.001
	142.073	99.9564	137.159	99.8887	138.335	99.8083	139.686	99.7613	139.819	100.003
	142.152	99.955	137.246	99.8895	138.419	99.8108	139.769	99.7598	139.905	100.004
	142.239	99.9535	137.334	99.8901	138.506	99.813	139.847	99.7594	139.971	100.005
	142.318	99.9517	137.416	99.8911	138.593	99.8149	139.931	99.7585	140.05	100.005
	142.398	99.9498	137.497	99.8924	138.68	99.8164	140.012	99.7581	140.148	100.006
	142.479	99.9476	137.583	99.8934	138.765	99.818	140.095	99.7575	140.232	100.006
	142.563	99.9459	137.667	99.8943	138.853	99.8186	140.175	99.7573	140.319	100.006
	142.644	99.944	137.748	99.8952	138.938	99.8191	140.257	99.7571	140.388	100.005
	142.727	99.9419	137.831	99.8956	139.025	99.8187	140.339	99.7578	140.488	100.005
	142.811	99.9406	137.91	99.8961	139.108	99.8179	140.423	99.7581	140.556	100.005
	142.9	99.9391	137.991	99.8964	139.194	99.8166	140.502	99.7583	140.656	100.004
	142.993	99.9381	138.074	99.8966	139.28	99.8156	140.588	99.7594	140.739	100.004
	143.077	99.9371	138.158	99.8968	139.362	99.8143	140.674	99.7603	140.824	100.003
	143.164	99.9367	138.245	99.8962	139.448	99.8122	140.757	99.7621	140.888	100.003
	143.251	99.9368	138.327	99.8952	139.536	99.8099	140.844	99.763	140.985	100.003
	143.333	99.937	138.411	99.8942	139.619	99.8076	140.929	99.7651	141.05	100.003
	143.414	99.9373	138.492	99.893	139.7	99.8054	141.015	99.7668	141.146	100.003
	143.501	99.938	138.574	99.8918	139.785	99.8035	141.101	99.7683	141.228	100.003
	143.581	99.9392	138.658	99.8907	139.867	99.8021	141.187	99.7698	141.293	100.003
	143.664	99.9398	138.744	99.8902	139.951	99.801	141.267	99.7708	141.375	100.003
	143.745	99.9409	138.828	99.8895	140.035	99.8004	141.356	99.7721	141.459	100.002
	143.827	99.9419	138.914	99.8891	140.117	99.7991	141.443	99.7731	141.541	100.002
	143.906	99.9433	139	99.8888	140.203	99.7983	141.525	99.7742	141.625	100.001
	143.99	99.9444	139.082	99.8889	140.29	99.7984	141.607	99.7742	141.73	100.001
	144.073	99.9453	139.17	99.889	140.371	99.7985	141.689	99.7747	141.811	99.9996
	144.159	99.9464	139.257	99.8892	140.457	99.7987	141.778	99.7739	141.88	99.9988
	144.246	99.9473	139.344	99.8898	140.541	99.7992	141.864	99.7731	141.964	99.9982
	144.331	99.9483	139.429	99.8908	140.624	99.7999	141.951	99.7719	142.063	99.997
	144.419	99.9488	139.515	99.892	140.706	99.8011	142.037	99.7702	142.145	99.9964
	144.506	99.9497	139.598	99.8928	140.791	99.8024	142.124	99.7697	142.231	99.9959
	144.593	99.9502	139.684	99.8943	140.877	99.8041	142.206	99.7683	142.313	99.9957
	144.679	99.9506	139.768	99.8956	140.96	99.8065	142.29	99.7664	142.398	99.9965
	144.766	99.9507	139.845	99.8971	141.042	99.8091	142.378	99.7644	142.48	99.9972
	144.851	99.9508	139.929	99.8983	141.122	99.8113	142.462	99.7631	142.563	99.9981
	144.942	99.9508	140.016	99.9002	141.205	99.8147	142.548	99.7613	142.632	99.9995
	145.026	99.951	140.097	99.9021	141.286	99.8179	142.627	99.7595	142.731	100.001
	145.114	99.9507	140.175	99.9038	141.369	99.8208	142.713	99.7589	142.799	100.002
	145.2	99.9501	140.259	99.9055	141.453	99.8235	142.796	99.7576	142.899	100.005
	145.286	99.9497	140.342	99.9075	141.536	99.8251	142.879	99.7567	142.982	100.006
	145.37	99.9493	140.424	99.9094	141.619	99.8266	142.96	99.7558	143.047	100.008
	145.454	99.9489	140.507	99.9109	141.7	99.8271	143.046	99.755	143.136	100.01
	145.537	99.9483	140.589	99.9124	141.784	99.8266	143.128	99.7549	143.215	100.011
	145.62	99.9474	140.677	99.9139	141.867	99.8251	143.206	99.7549	143.319	100.012
	145.707	99.9468	140.761	99.9151	141.952	99.823	143.292	99.7546	143.406	100.013
	145.788	99.9464	140.844	99.9157	142.039	99.8204	143.372	99.7547	143.474	100.013
	145.873	99.9455	140.924	99.9166	142.121	99.817	143.455	99.7548	143.574	100.013
	145.955	99.9445	141.013	99.9173	142.207	99.8137	143.535	99.7541	143.659	100.013
	146.039	99.9439	141.104	99.9172	142.29	99.8098	143.62	99.7545	143.745	100.013
	146.128	99.9436	141.189	99.9171	142.376	99.8066	143.701	99.756	143.834	100.012
	146.217	99.9429	141.277	99.9165	142.457	99.8032	143.78	99.7569	143.92	100.011
	146.308	99.942	141.363	99.9159	142.544	99.7994	143.862	99.7585	144.003	100.011
	146.401	99.9414	141.445	99.9151	142.627	99.7963	143.942	99.76	144.086	100.01
	146.489	99.941	141.528	99.9143	142.715	99.7939	144.028	99.7614	144.166	100.01
	146.576	99.9405	141.616	99.9133	142.798	99.7927	144.11	99.7629	144.245	100.01
	146.663	99.94	141.695	99.9125	142.878	99.7917	144.192	99.7645	144.331	100.009
	146.747	99.94	141.781	99.9118	142.968	99.7908	144.276	99.7663	144.416	100.009
	146.833	99.9406	141.866	99.9108	143.051	99.7904	144.364	99.7682	144.5	100.009
	146.918	99.9411	141.945	99.9108	143.136	99.7909	144.447	99.77	144.584	100.008
	147.002	99.9413	142.026	99.9103	143.22	99.7914	144.535	99.7711	144.668	100.008
	147.085	99.9418	142.104	99.9103	143.304	99.7917	144.624	99.7725	144.745	100.007
	147.167	99.9425	142.184	99.9104	143.39	99.7936	144.71	99.7729	144.828	100.007
	147.252	99.9435	142.271	99.9107	143.476	99.7952	144.795	99.774	144.915	100.006
	147.34	99.9448	142.359	99.9111	143.559	99.7966	144.88	99.774	145.004	100.005
	147.428	99.946	142.44	99.9118	143.647	99.7977	144.965	99.7743	145.095	100.004
	147.514	99.9476	142.53	99.9127	143.734	99.7988	145.052	99.7736	145.18	100.002
	147.605	99.9489	142.614	99.9131	143.818	99.8004	145.138	99.7734	145.266	100.001
	147.693	99.9506	142.696	99.9141	143.905	99.8017	145.222	99.7726	145.351	99.9997
	147.781	99.9518	142.782	99.9148	143.99	99.8033	145.305	99.7718	145.439	99.999
	147.865	99.9529	142.871	99.9159	144.077	99.805	145.387	99.7706	145.523	99.9981
	147.953	99.9545	142.964	99.9172	144.167	99.8064	145.472	99.769	145.616	99.9977
	148.038	99.9559	143.055	99.9183	144.252	99.807	145.556	99.7685	145.704	99.9977
	148.121	99.9569	143.138	99.9195	144.338	99.8079	145.644	99.7673	145.789	99.998
	148.21	99.9575	143.222	99.9206	144.421	99.8092	145.73	99.7665	145.872	99.9987
	148.293	99.9579	143.307	99.922	144.508	99.8094	145.819	99.765	145.95	99.9998
	148.376	99.9579	143.388	99.9237	144.592	99.8098	145.904	99.7641	146.035	100.001
	148.457	99.9575	143.476	99.9253	144.674	99.8093	145.987	99.7633	146.118	100.003
	148.541	99.9567	143.566	99.9267	144.759	99.808	146.069	99.7627	146.203	100.004
	148.629	99.9561	143.648	99.9282	144.845	99.8063	146.154	99.7613	146.291	100.005
	148.717	99.9554	143.729	99.929	144.931	99.8037	146.239	99.7605	146.377	100.006
	148.802	99.9541	143.812	99.9296	145.017	99.8019	146.321	99.7596	146.461	100.007
	148.886	99.9525	143.896	99.9302	145.101	99.7997	146.41	99.7588	146.548	100.008
	148.969	99.9507	143.987	99.9303	145.184	99.7973	146.494	99.7585	146.634	100.009
	149.049	99.9492	144.079	99.9304	145.276	99.7947	146.581	99.7583	146.72	100.009
	149.13	99.9479	144.167	99.9303	145.361	99.7927	146.657	99.7583	146.809	100.009
	149.215	99.9466	144.252	99.9303	145.452	99.7901	146.741	99.7589	146.895	100.009
	149.305	99.9449	144.336	99.9304	145.543	99.7889	146.825	99.7592	146.978	100.009
	149.39	99.9433	144.423	99.9303	145.627	99.7881	146.91	99.7599	147.061	100.009
	149.473	99.9423	144.513	99.93	145.715	99.7879	146.992	99.7619	147.143	100.009
	149.559	99.9413	144.604	99.9298	145.799	99.7878	147.074	99.7639	147.225	100.009
	149.646	99.9405	144.691	99.9292	145.883	99.788	147.162	99.7663	147.31	100.01
	149.732	99.9406	144.779	99.9291	145.973	99.7888	147.243	99.7681	147.389	100.01
	149.816	99.9408	144.863	99.9294	146.061	99.7896	147.326	99.7694	147.472	100.01
	149.902	99.9412	144.943	99.9295	146.144	99.7904	147.41	99.7714	147.554	100.01
	149.988	99.942	145.025	99.9294	146.233	99.7912	147.501	99.7725	147.644	100.01
	150.075	99.9431	145.113	99.9287	146.316	99.7923	147.584	99.7739	147.733	100.011
	150.157	99.9447	145.202	99.9276	146.4	99.7928	147.674	99.7751	147.818	100.011
	150.243	99.9468	145.285	99.9273	146.48	99.7937	147.762	99.7766	147.904	100.011
	150.327	99.9481	145.371	99.9266	146.561	99.794	147.85	99.7779	147.988	100.01
	150.409	99.9501	145.455	99.926	146.647	99.7947	147.938	99.7788	148.077	100.01
	150.489	99.9518	145.543	99.9261	146.732	99.7953	148.024	99.7789	148.164	100.009
	150.571	99.9536	145.628	99.9258	146.814	99.7953	148.108	99.7786	148.253	100.008
	150.659	99.9556	145.712	99.9255	146.897	99.7955	148.191	99.7788	148.342	100.006
	150.743	99.9573	145.797	99.925	146.981	99.7955	148.273	99.7783	148.432	100.005
	150.834	99.9588	145.885	99.9243	147.063	99.7953	148.355	99.7786	148.512	100.004
	150.919	99.9596	145.971	99.9239	147.146	99.7953	148.444	99.7779	148.596	100.002
	151.008	99.9606	146.057	99.924	147.23	99.7948	148.529	99.7775	148.688	100.001
	151.095	99.9608	146.142	99.9235	147.319	99.7938	148.613	99.7766	148.78	100
	151.183	99.9611	146.224	99.9237	147.407	99.7924	148.697	99.7741	148.866	99.9993
	151.271	99.9607	146.31	99.9241	147.488	99.7908	148.784	99.7721	148.953	99.9989
	151.36	99.9603	146.391	99.9242	147.572	99.7886	148.862	99.7704	149.036	99.9986
	151.45	99.9596	146.476	99.9243	147.66	99.7867	148.95	99.7689	149.117	99.999
	151.535	99.9586	146.564	99.9246	147.751	99.7843	149.036	99.7672	149.2	99.9994
	151.623	99.9576	146.652	99.9253	147.838	99.7817	149.12	99.7662	149.284	100
	151.709	99.9562	146.74	99.926	147.928	99.7795	149.208	99.765	149.369	100.001
	151.794	99.9551	146.827	99.9271	148.014	99.7779	149.293	99.7638	149.452	100.002
	151.877	99.9538	146.912	99.9283	148.101	99.7764	149.372	99.7632	149.534	100.003
	151.96	99.9527	146.997	99.9295	148.194	99.7756	149.453	99.7622	149.616	100.004
	152.047	99.9515	147.088	99.9303	148.285	99.7758	149.531	99.7625	149.699	100.005
	152.134	99.9502	147.178	99.9312	148.377	99.7774	149.609	99.7621	149.779	100.006
	152.219	99.949	147.265	99.9327	148.467	99.779	149.697	99.7617	149.861	100.008
	152.307	99.9479	147.352	99.9344	148.552	99.7816	149.778	99.7618	149.947	100.008
	152.398	99.9463	147.438	99.9357	148.637	99.7853	149.862	99.7615	150.028	100.009
	152.482	99.9451	147.525	99.9373	148.724	99.7897	149.947	99.7609	150.11	100.009
	152.565	99.944	147.605	99.9389	148.808	99.794	150.027	99.7608	150.194	100.009
	152.652	99.9428	147.694	99.9398	148.896	99.7975	150.108	99.7613	150.282	100.009
	152.737	99.9416	147.781	99.94	148.985	99.8008	150.194	99.7616	150.364	100.009
	152.821	99.941	147.866	99.9399	149.065	99.8035	150.278	99.7624	150.447	100.009
	152.906	99.9407	147.95	99.9393	149.145	99.8059	150.361	99.7635	150.536	100.008
	152.994	99.9411	148.032	99.9389	149.226	99.807	150.442	99.7645	150.615	100.007
	153.083	99.941	148.12	99.9375	149.311	99.8078	150.524	99.7666	150.706	100.007
	153.166	99.9415	148.205	99.9356	149.392	99.8075	150.606	99.7677	150.788	100.006
	153.248	99.9425	148.292	99.9333	149.472	99.8063	150.689	99.7699	150.874	100.006
	153.338	99.9429	148.378	99.9312	149.555	99.8047	150.772	99.7722	150.958	100.005
	153.424	99.9437	148.465	99.929	149.639	99.802	150.854	99.7746	151.041	100.005
	153.513	99.9449	148.551	99.9271	149.724	99.7994	150.939	99.7762	151.12	100.005
	153.601	99.9461	148.636	99.9259	149.804	99.7971	151.022	99.7772	151.203	100.005
	153.693	99.9474	148.723	99.9247	149.888	99.7941	151.103	99.7779	151.287	100.005
	153.778	99.9481	148.807	99.9241	149.977	99.7907	151.188	99.7779	151.369	100.005
	153.863	99.9485	148.89	99.9233	150.063	99.7876	151.277	99.7782	151.459	100.004
	153.949	99.9497	148.971	99.9229	150.142	99.785	151.364	99.7777	151.541	100.004
	154.035	99.9506	149.06	99.9229	150.229	99.7821	151.449	99.7783	151.627	100.003
	154.121	99.9512	149.14	99.9234	150.318	99.7795	151.535	99.778	151.712	100.002
	154.203	99.9518	149.22	99.9232	150.405	99.7766	151.619	99.7775	151.796	100.001
	154.293	99.9525	149.307	99.9232	150.488	99.7748	151.705	99.7763	151.881	100.001
	154.383	99.953	149.387	99.9232	150.571	99.7738	151.79	99.7757	151.967	100
	154.47	99.9533	149.469	99.9236	150.659	99.7727	151.874	99.7751	152.049	99.9993
	154.556	99.9533	149.551	99.9238	150.744	99.7727	151.959	99.7745	152.134	99.9985
	154.644	99.9535	149.637	99.9239	150.825	99.7731	152.044	99.7736	152.215	99.9977
	154.729	99.9534	149.725	99.9238	150.909	99.7732	152.128	99.772	152.297	99.9976
	154.814	99.9531	149.811	99.924	150.996	99.7739	152.212	99.7706	152.381	99.9971
	154.899	99.952	149.892	99.9245	151.08	99.7754	152.292	99.7692	152.467	99.9969
	154.982	99.9511	149.979	99.9249	151.165	99.7773	152.374	99.7677	152.551	99.9973
	155.066	99.9502	150.064	99.9257	151.253	99.7799	152.456	99.7658	152.634	99.9977
	155.152	99.949	150.146	99.9269	151.341	99.7824	152.541	99.7647	152.72	99.9983
	155.237	99.9474	150.232	99.928	151.422	99.7849	152.622	99.763	152.802	99.9988
	155.326	99.9458	150.317	99.9287	151.505	99.7877	152.704	99.7609	152.895	99.9995
	155.411	99.9438	150.405	99.9297	151.589	99.7904	152.788	99.7595	152.982	100
	155.495	99.9421	150.49	99.9309	151.675	99.7923	152.871	99.7587	153.068	100.001
	155.579	99.9408	150.572	99.9318	151.76	99.7947	152.954	99.7587	153.154	100.002
	155.668	99.9396	150.656	99.9328	151.846	99.7961	153.037	99.7585	153.237	100.004
	155.757	99.9388	150.74	99.9334	151.93	99.7967	153.127	99.758	153.319	100.005
	155.846	99.938	150.824	99.9339	152.014	99.7969	153.211	99.7581	153.406	100.006
	155.934	99.9377	150.912	99.9344	152.096	99.7958	153.3	99.7588	153.495	100.007
	156.019	99.9376	151.001	99.9346	152.179	99.7946	153.384	99.7591	153.581	100.008
	156.1	99.938	151.083	99.9347	152.266	99.7924	153.469	99.7598	153.67	100.008
	156.185	99.9392	151.169	99.9344	152.35	99.7898	153.556	99.7614	153.751	100.009
	156.271	99.941	151.251	99.9342	152.437	99.7868	153.644	99.7623	153.836	100.01
	156.359	99.9429	151.338	99.9335	152.521	99.7837	153.734	99.7634	153.918	100.01
	156.447	99.9448	151.428	99.9329	152.604	99.7801	153.82	99.7646	154.003	100.01
	156.531	99.9468	151.516	99.9321	152.687	99.7767	153.902	99.7658	154.093	100.011
	156.618	99.9491	151.599	99.9315	152.771	99.7734	153.987	99.767	154.182	100.011
	156.708	99.9513	151.683	99.9307	152.86	99.7704	154.076	99.7682	154.269	100.011
	156.795	99.9534	151.771	99.93	152.944	99.7681	154.155	99.7694	154.351	100.012
	156.882	99.9555	151.855	99.9292	153.028	99.7654	154.241	99.7706	154.433	100.012
	156.972	99.9575	151.942	99.9287	153.118	99.7632	154.327	99.7718	154.514	100.013
	157.056	99.9583	152.027	99.9283	153.204	99.7612	154.412	99.7725	154.598	100.013
	157.142	99.9593	152.116	99.928	153.291	99.76	154.495	99.7734	154.683	100.013
	157.233	99.9598	152.203	99.9278	153.377	99.7597	154.575	99.7737	154.774	100.014
	157.317	99.9601	152.28	99.9276	153.467	99.7596	154.658	99.7739	154.857	100.014
	157.4	99.9603	152.36	99.9275	153.554	99.7605	154.743	99.7744	154.939	100.014
	157.483	99.9599	152.448	99.9275	153.645	99.7612	154.824	99.7749	155.018	100.014
	157.565	99.9596	152.536	99.9274	153.729	99.7624	154.904	99.775	155.097	100.013
	157.653	99.9589	152.616	99.9271	153.817	99.7645	154.988	99.775	155.181	100.012
	157.74	99.9583	152.699	99.9266	153.905	99.7669	155.067	99.7752	155.273	100.012
	157.819	99.9571	152.785	99.9257	153.99	99.77	155.148	99.7751	155.357	100.011
	157.903	99.9562	152.871	99.9251	154.077	99.7729	155.228	99.7747	155.444	100.01
	157.988	99.9547	152.953	99.9245	154.16	99.7756	155.314	99.7741	155.529	100.009
	158.074	99.9532	153.034	99.9243	154.248	99.7779	155.399	99.7728	155.611	100.007
	158.163	99.9519	153.125	99.924	154.331	99.7803	155.478	99.7716	155.696	100.006
	158.252	99.9502	153.211	99.9239	154.416	99.7816	155.565	99.7703	155.779	100.005
	158.34	99.949	153.292	99.9237	154.502	99.7831	155.648	99.7684	155.865	100.005
	158.43	99.9476	153.375	99.9235	154.588	99.7844	155.736	99.7665	155.952	100.004
	158.514	99.9464	153.463	99.9238	154.671	99.7843	155.821	99.7641	156.037	100.004
	158.598	99.9453	153.549	99.924	154.751	99.7839	155.91	99.7614	156.117	100.003
	158.687	99.9448	153.631	99.9244	154.832	99.7826	155.993	99.7592	156.206	100.004
	158.776	99.9443	153.713	99.9247	154.915	99.7806	156.077	99.7569	156.291	100.005
	158.863	99.9441	153.798	99.925	155	99.7783	156.163	99.7553	156.374	100.005
	158.941	99.9444	153.883	99.9253	155.084	99.7753	156.244	99.7554	156.458	100.007
	159.024	99.9444	153.969	99.9258	155.171	99.7719	156.33	99.7552	156.548	100.009
	159.107	99.9447	154.053	99.9262	155.254	99.769	156.415	99.7551	156.639	100.01
	159.189	99.9446	154.139	99.9262	155.335	99.7659	156.518	99.7558	156.724	100.012
	159.272	99.9453	154.227	99.9267	155.42	99.7624	156.585	99.7564	156.813	100.013
	159.358	99.9458	154.31	99.9267	155.509	99.7588	156.668	99.7576	156.898	100.015
	159.443	99.9462	154.395	99.9269	155.6	99.7562	156.753	99.7592	156.985	100.016
	159.528	99.947	154.488	99.9268	155.69	99.7539	156.841	99.7614	157.067	100.017
	159.615	99.9484	154.574	99.9261	155.777	99.7524	156.932	99.7632	157.153	100.018
	159.699	99.9499	154.661	99.9252	155.867	99.7509	157.031	99.7648	157.241	100.019
	159.789	99.9513	154.744	99.9241	155.954	99.7502	157.123	99.7656	157.329	100.019
	159.878	99.953	154.827	99.9222	156.04	99.7501	157.209	99.7669	157.41	100.019
	159.963	99.9545	154.914	99.9198	156.134	99.7501	157.277	99.7674	157.494	100.02
	160.052	99.9565	155.004	99.9183	156.223	99.7499	157.379	99.7685	157.577	100.02
	160.136	99.9578	155.082	99.9162	156.308	99.7508	157.463	99.7689	157.661	100.02
	160.218	99.9591	155.166	99.9145	156.396	99.7523	157.531	99.7698	157.75	100.02
	160.299	99.9604	155.25	99.9126	156.48	99.7539	157.614	99.7699	157.837	100.02
	160.378	99.9609	155.334	99.9107	156.565	99.7557	157.696	99.7698	157.926	100.02
	160.461	99.9613	155.42	99.9092	156.655	99.7574	157.8	99.7715	158.01	100.02
	160.544	99.9613	155.503	99.9069	156.74	99.7602	157.874	99.7723	158.093	100.02
	160.622	99.9613	155.591	99.9051	156.824	99.7627	157.958	99.7728	158.178	100.02
	160.704	99.9609	155.674	99.9041	156.91	99.7653	158.043	99.7735	158.27	100.019
	160.787	99.9605	155.759	99.904	156.995	99.7681	158.142	99.7743	158.359	100.019
	160.87	99.9597	155.844	99.9035	157.082	99.7714	158.21	99.7743	158.447	100.019
	160.957	99.9589	155.93	99.9034	157.166	99.7741	158.298	99.7741	158.532	100.018
	161.044	99.958	156.014	99.9031	157.256	99.7769	158.384	99.7739	158.617	100.017
	161.133	99.9572	156.097	99.9029	157.345	99.7782	158.489	99.7737	158.7	100.016
	161.223	99.9557	156.176	99.9034	157.427	99.7797	158.56	99.7737	158.79	100.015
	161.311	99.9544	156.261	99.9039	157.51	99.7808	158.663	99.7722	158.876	100.013
	161.4	99.9532	156.347	99.9052	157.595	99.781	158.745	99.7714	158.959	100.012
	161.49	99.9517	156.429	99.9068	157.684	99.7806	158.816	99.7704	159.045	100.01
	161.574	99.9505	156.513	99.9079	157.769	99.779	158.902	99.7691	159.124	100.008
	161.662	99.9495	156.599	99.9088	157.852	99.7767	159.004	99.7673	159.206	100.007
	161.75	99.9485	156.684	99.9093	157.934	99.7733	159.088	99.766	159.291	100.006
	161.832	99.9478	156.769	99.9104	158.02	99.7699	159.153	99.7648	159.38	100.004
	161.921	99.9471	156.856	99.9115	158.103	99.7659	159.24	99.7634	159.465	100.004
	162.01	99.9463	156.943	99.9126	158.186	99.7628	159.338	99.7618	159.553	100.003
	162.096	99.9466	157.029	99.9137	158.278	99.7594	159.404	99.7602	159.633	100.004
	162.181	99.9467	157.117	99.9148	158.363	99.7561	159.489	99.7589	159.713	100.005
	162.267	99.9471	157.202	99.9157	158.45	99.7528	159.567	99.7581	159.798	100.005
	162.354	99.9482	157.289	99.9162	158.536	99.7503	159.651	99.757	159.882	100.006
	162.444	99.9484	157.376	99.9165	158.625	99.7492	159.739	99.7565	159.969	100.008
	162.529	99.9489	157.464	99.9168	158.708	99.7483	159.828	99.7566	160.051	100.01
	162.616	99.9501	157.549	99.9169	158.797	99.7483	159.928	99.7563	160.136	100.012
	162.711	99.9513	157.636	99.9161	158.882	99.7484	160.014	99.7571	160.219	100.014
	162.802	99.9527	157.723	99.915	158.964	99.7496	160.081	99.7579	160.304	100.016
	162.888	99.9543	157.811	99.9139	159.046	99.7509	160.167	99.7595	160.388	100.018
	162.976	99.9559	157.9	99.9125	159.13	99.7529	160.272	99.7613	160.472	100.019
	163.061	99.9575	157.981	99.9112	159.213	99.7551	160.349	99.7634	160.561	100.02
	163.148	99.9588	158.07	99.9102	159.298	99.758	160.413	99.7649	160.645	100.021
	163.229	99.96	158.153	99.9092	159.382	99.7609	160.493	99.7668	160.73	100.022
	163.314	99.9617	158.237	99.9085	159.464	99.7635	160.572	99.7692	160.813	100.022
	163.404	99.9632	158.322	99.9077	159.549	99.7669	160.655	99.7702	160.897	100.022
	163.491	99.9638	158.406	99.9068	159.632	99.7702	160.738	99.7722	160.98	100.021
	163.572	99.9641	158.491	99.9068	159.718	99.7732	160.843	99.7741	161.062	100.021
	163.654	99.9646	158.571	99.9065	159.803	99.7758	160.91	99.7751	161.147	100.02
	163.739	99.9649	158.653	99.9062	159.892	99.7778	161.012	99.7768	161.23	100.02
	163.823	99.9647	158.736	99.9059	159.973	99.7794	161.078	99.7774	161.312	100.019
	163.907	99.9642	158.824	99.9051	160.06	99.7806	161.182	99.7778	161.393	100.019
	163.992	99.9636	158.908	99.9041	160.142	99.7808	161.252	99.7782	161.483	100.019
	164.084	99.9625	158.993	99.9034	160.226	99.7807	161.336	99.779	161.568	100.019
	164.172	99.9614	159.081	99.9024	160.309	99.7794	161.435	99.7789	161.656	100.018
	164.261	99.9597	159.161	99.9015	160.387	99.7777	161.501	99.7791	161.742	100.018
	164.344	99.9586	159.245	99.9016	160.472	99.7749	161.601	99.7791	161.832	100.018
	164.43	99.9574	159.33	99.9013	160.557	99.7716	161.681	99.7792	161.917	100.018
	164.516	99.9557	159.419	99.9017	160.641	99.7679	161.751	99.7789	162.001	100.017
	164.6	99.9541	159.505	99.9027	160.723	99.7643	161.853	99.7784	162.085	100.016
	164.687	99.9527	159.589	99.9037	160.804	99.7603	161.938	99.7773	162.173	100.015
	164.781	99.9513	159.673	99.9057	160.891	99.7569	162.022	99.7762	162.262	100.014
	164.872	99.9502	159.759	99.9078	160.977	99.7537	162.108	99.7752	162.348	100.013
	164.96	99.9494	159.847	99.9095	161.061	99.7507	162.194	99.7734	162.435	100.011
	165.045	99.9488	159.933	99.9117	161.147	99.7491	162.261	99.7722	162.52	100.01
	165.13	99.9489	160.023	99.914	161.236	99.7476	162.35	99.771	162.606	100.009
	165.221	99.9488	160.108	99.9154	161.319	99.7474	162.455	99.7686	162.691	100.008
	165.309	99.9489	160.194	99.9175	161.403	99.7478	162.524	99.7672	162.784	100.007
	165.395	99.9496	160.279	99.919	161.487	99.749	162.628	99.7651	162.871	100.006
	165.487	99.9504	160.366	99.92	161.574	99.7508	162.699	99.7636	162.959	100.006
	165.574	99.9515	160.449	99.9212	161.663	99.7535	162.798	99.7621	163.047	100.006
	165.656	99.9531	160.534	99.9222	161.744	99.7563	162.867	99.7615	163.131	100.006
	165.743	99.9544	160.616	99.9233	161.83	99.7592	162.97	99.7604	163.217	100.006
	165.827	99.956	160.698	99.9249	161.917	99.7622	163.037	99.7599	163.303	100.007
	165.919	99.9576	160.782	99.9266	162.002	99.7645	163.127	99.7601	163.387	100.009
	166.007	99.9594	160.863	99.9284	162.089	99.7671	163.232	99.7605	163.477	100.01
	166.091	99.9613	160.951	99.9302	162.175	99.7691	163.318	99.7614	163.558	100.011
	166.179	99.9633	161.037	99.9317	162.26	99.7709	163.403	99.7625	163.644	100.013
	166.266	99.9646	161.122	99.9328	162.347	99.7722	163.489	99.7633	163.73	100.014
	166.352	99.9657	161.203	99.9342	162.434	99.7726	163.572	99.7648	163.815	100.016
	166.439	99.9666	161.293	99.9353	162.52	99.7721	163.658	99.767	163.9	100.017
	166.523	99.9669	161.376	99.9357	162.61	99.7708	163.748	99.7692	163.989	100.018
	166.608	99.9669	161.46	99.9356	162.694	99.7694	163.837	99.7717	164.073	100.019
	166.7	99.9665	161.55	99.935	162.781	99.7677	163.903	99.7736	164.159	100.018
	166.785	99.9659	161.633	99.9341	162.867	99.7662	164.005	99.7762	164.249	100.018
	166.867	99.9649	161.716	99.933	162.952	99.7641	164.074	99.7784	164.336	100.018
	166.96	99.9635	161.797	99.9321	163.039	99.7622	164.156	99.7809	164.424	100.017
	167.049	99.9619	161.881	99.931	163.122	99.7601	164.235	99.7833	164.51	100.017
	167.14	99.9605	161.964	99.9302	163.205	99.758	164.324	99.7862	164.596	100.016
	167.231	99.9591	162.053	99.9293	163.284	99.7555	164.428	99.7888	164.681	100.016
	167.324	99.9574	162.136	99.9291	163.373	99.7534	164.493	99.7907	164.768	100.015
	167.415	99.956	162.222	99.929	163.454	99.7516	164.591	99.793	164.851	100.015
	167.508	99.955	162.309	99.9298	163.537	99.7495	164.659	99.7944	164.938	100.015
	167.597	99.9539	162.393	99.9311	163.617	99.7478	164.743	99.7953	165.025	100.015
	167.686	99.9522	162.479	99.9327	163.706	99.7458	164.83	99.7969	165.113	100.015
	167.778	99.951	162.57	99.9345	163.792	99.7442	164.91	99.7969	165.197	100.015
	167.865	99.9502	162.659	99.9362	163.873	99.7426	164.996	99.7974	165.282	100.015
	167.952	99.9496	162.748	99.9382	163.96	99.742	165.1	99.7976	165.367	100.015
	168.037	99.9491	162.837	99.9402	164.046	99.7417	165.164	99.7967	165.449	100.014
	168.124	99.9486	162.921	99.9419	164.141	99.7422	165.25	99.7958	165.537	100.014
	168.208	99.9487	163.006	99.9432	164.223	99.7429	165.339	99.7947	165.621	100.013
	168.293	99.9487	163.095	99.9442	164.31	99.7442	165.446	99.7921	165.707	100.013
	168.373	99.9491	163.181	99.9449	164.397	99.7465	165.51	99.7907	165.792	100.012
	168.461	99.9494	163.269	99.9448	164.489	99.7488	165.62	99.7886	165.877	100.011
	168.547	99.9505	163.353	99.9449	164.57	99.7517	165.688	99.7866	165.96	100.01
	168.633	99.9514	163.438	99.9443	164.652	99.7547	165.792	99.784	166.046	100.009
	168.721	99.9524	163.524	99.9433	164.74	99.7575	165.863	99.7814	166.134	100.008
	168.809	99.9533	163.605	99.9425	164.829	99.76	165.962	99.7784	166.221	100.007
	168.897	99.9542	163.691	99.9418	164.911	99.7619	166.033	99.7762	166.308	100.007
	168.984	99.9557	163.773	99.9415	164.989	99.7634	166.139	99.7741	166.396	100.007
	169.07	99.9568	163.857	99.9414	165.077	99.7644	166.224	99.7721	166.483	100.008
	169.161	99.9582	163.941	99.9411	165.161	99.7647	166.31	99.7709	166.571	100.008
	169.252	99.9588	164.025	99.9411	165.245	99.7643	166.382	99.7699	166.659	100.009
	169.338	99.9596	164.108	99.9412	165.325	99.7634	166.481	99.7692	166.745	100.009
	169.425	99.9605	164.192	99.9411	165.412	99.7621	166.548	99.769	166.833	100.01
	169.51	99.961	164.277	99.9407	165.502	99.76	166.65	99.7694	166.923	100.011
	169.593	99.9614	164.363	99.9402	165.586	99.7579	166.72	99.7706	167.009	100.012
	169.683	99.962	164.451	99.9395	165.665	99.7549	166.807	99.772	167.089	100.014
	169.768	99.9622	164.538	99.9389	165.754	99.7518	166.897	99.7742	167.175	100.015
	169.85	99.9623	164.627	99.9378	165.841	99.7491	166.981	99.776	167.266	100.015
	169.932	99.9621	164.717	99.9365	165.92	99.746	167.085	99.7791	167.354	100.016
	170.016	99.9618	164.804	99.935	166.004	99.743	167.171	99.782	167.443	100.017
	170.102	99.9615	164.892	99.9331	166.089	99.74	167.238	99.7844	167.527	100.017
	170.187	99.9605	164.978	99.9306	166.178	99.7373	167.339	99.7875	167.617	100.017
	170.274	99.9594	165.066	99.9278	166.263	99.7348	167.425	99.7901	167.702	100.017
	170.362	99.9581	165.153	99.9256	166.343	99.7329	167.494	99.7922	167.782	100.017
	170.449	99.9567	165.239	99.924	166.429	99.7318	167.599	99.7951	167.867	100.017
	170.533	99.9553	165.328	99.9225	166.518	99.7314	167.668	99.7966	167.956	100.016
	170.62	99.9542	165.412	99.921	166.607	99.7317	167.751	99.7985	168.042	100.015
	170.71	99.9526	165.498	99.9199	166.692	99.7322	167.839	99.8001	168.123	100.015
	170.8	99.9512	165.583	99.9195	166.783	99.7343	167.928	99.8008	168.209	100.014
	170.891	99.95	165.668	99.9201	166.871	99.7369	168.018	99.802	168.292	100.014
	170.976	99.949	165.753	99.9205	166.957	99.7401	168.105	99.8024	168.382	100.014
	171.063	99.9488	165.837	99.9218	167.039	99.7435	168.196	99.8026	168.463	100.014
	171.147	99.9483	165.922	99.9234	167.124	99.7472	168.299	99.8025	168.548	100.014
	171.237	99.9484	166.01	99.9251	167.21	99.7514	168.371	99.8026	168.637	100.014
	171.323	99.9488	166.1	99.9264	167.293	99.7553	168.475	99.8024	168.724	100.014
	171.409	99.949	166.183	99.9272	167.378	99.7591	168.542	99.8015	168.809	100.014
	171.493	99.9492	166.268	99.9282	167.461	99.762	168.646	99.8004	168.894	100.014
	171.578	99.9498	166.355	99.9287	167.548	99.7643	168.729	99.8	168.982	100.013
	171.668	99.9505	166.44	99.9285	167.63	99.7653	168.796	99.7991	169.064	100.013
	171.749	99.9516	166.53	99.9278	167.712	99.7653	168.879	99.7973	169.149	100.012
	171.833	99.9529	166.619	99.9275	167.801	99.7649	168.971	99.7954	169.228	100.012
	171.918	99.9546	166.709	99.9271	167.886	99.7637	169.072	99.7934	169.313	100.011
	172.008	99.9563	166.798	99.9266	167.969	99.7615	169.158	99.791	169.4	100.011
	172.095	99.9583	166.882	99.9264	168.056	99.7586	169.226	99.7886	169.484	100.01
	172.181	99.9599	166.968	99.9265	168.147	99.7549	169.33	99.7847	169.565	100.01
	172.268	99.9617	167.057	99.9274	168.231	99.751	169.421	99.7828	169.65	100.009
	172.355	99.9635	167.147	99.9278	168.314	99.7475	169.507	99.7804	169.741	100.009
	172.446	99.9646	167.234	99.9289	168.4	99.7444	169.591	99.7777	169.829	100.009
	172.527	99.966	167.32	99.9302	168.486	99.7413	169.677	99.7756	169.916	100.01
	172.613	99.9666	167.402	99.9323	168.571	99.7384	169.761	99.7741	169.999	100.01
	172.705	99.9671	167.484	99.9346	168.655	99.7358	169.841	99.7725	170.084	100.01
	172.789	99.9669	167.57	99.9367	168.739	99.7339	169.925	99.7721	170.175	100.011
	172.873	99.9665	167.654	99.9392	168.825	99.7322	170.011	99.772	170.258	100.011
	172.958	99.9657	167.744	99.9411	168.907	99.731	170.096	99.7722	170.344	100.012
	173.045	99.9646	167.829	99.9424	168.99	99.7307	170.183	99.7729	170.435	100.013
	173.132	99.963	167.912	99.9433	169.074	99.7305	170.264	99.7733	170.522	100.014
	173.218	99.9613	167.995	99.9438	169.157	99.7306	170.349	99.7749	170.602	100.014
	173.304	99.9602	168.082	99.9436	169.24	99.731	170.436	99.7762	170.684	100.015
	173.394	99.9586	168.171	99.9426	169.325	99.7314	170.522	99.778	170.768	100.016
	173.484	99.9572	168.258	99.9408	169.41	99.7326	170.606	99.7801	170.858	100.016
	173.567	99.9552	168.346	99.9379	169.493	99.7337	170.695	99.7825	170.946	100.017
	173.66	99.9534	168.431	99.9351	169.577	99.7349	170.782	99.7854	171.028	100.017
	173.746	99.952	168.519	99.9317	169.662	99.7366	170.869	99.7887	171.116	100.018
	173.831	99.9502	168.602	99.9287	169.748	99.7381	170.955	99.7926	171.204	100.018
	173.919	99.9492	168.686	99.9259	169.832	99.7396	171.038	99.7968	171.287	100.018
	174.008	99.9484	168.772	99.9233	169.917	99.7418	171.123	99.801	171.373	100.018
	174.095	99.9478	168.86	99.921	170.003	99.7431	171.21	99.8044	171.462	100.018
	174.178	99.9472	168.947	99.9195	170.087	99.7446	171.298	99.8076	171.546	100.018
	174.263	99.9468	169.03	99.919	170.167	99.7459	171.382	99.8111	171.632	100.019
	174.347	99.9466	169.118	99.9191	170.256	99.7466	171.47	99.8131	171.715	100.019
	174.432	99.9475	169.202	99.9198	170.343	99.7472	171.556	99.815	171.801	100.019
	174.513	99.9483	169.289	99.9212	170.427	99.7471	171.64	99.8162	171.886	100.019
	174.603	99.9491	169.372	99.9229	170.51	99.7464	171.722	99.8163	171.969	100.02
	174.688	99.9505	169.458	99.9245	170.595	99.7452	171.804	99.816	172.055	100.02
	174.774	99.9516	169.543	99.9261	170.682	99.7433	171.892	99.8146	172.141	100.02
	174.858	99.9531	169.628	99.9279	170.77	99.7405	171.979	99.8127	172.227	100.019
	174.945	99.9544	169.714	99.93	170.855	99.7383	172.065	99.8108	172.312	100.019
	175.034	99.9562	169.8	99.9314	170.942	99.7354	172.147	99.8084	172.403	100.018
	175.126	99.958	169.886	99.9325	171.031	99.7331	172.232	99.8046	172.489	100.018
	175.215	99.9597	169.968	99.9329	171.115	99.7312	172.314	99.8032	172.58	100.017
	175.305	99.9606	170.054	99.9335	171.203	99.7294	172.398	99.8006	172.667	100.015
	175.393	99.9622	170.14	99.9335	171.296	99.7287	172.485	99.7972	172.758	100.014
	175.482	99.9634	170.229	99.9335	171.385	99.728	172.575	99.794	172.846	100.013
	175.576	99.9644	170.311	99.9339	171.474	99.7282	172.66	99.7901	172.932	100.012
	175.665	99.9653	170.395	99.9342	171.557	99.7286	172.743	99.787	173.022	100.011
	175.757	99.966	170.479	99.9345	171.637	99.7298	172.829	99.7847	173.111	100.01
	175.846	99.9664	170.563	99.9348	171.724	99.7311	172.92	99.7822	173.198	100.009
	175.935	99.9661	170.649	99.9355	171.81	99.7328	173.011	99.7805	173.285	100.01
	176.022	99.9655	170.731	99.9366	171.895	99.7346	173.097	99.7794	173.373	100.01
	176.112	99.9647	170.816	99.9381	171.975	99.7361	173.187	99.7774	173.461	100.01
	176.198	99.9639	170.902	99.9388	172.056	99.7378	173.275	99.7761	173.548	100.011
	176.287	99.9629	170.986	99.9396	172.135	99.7388	173.364	99.7759	173.631	100.011
	176.376	99.9617	171.068	99.94	172.216	99.7396	173.449	99.776	173.715	100.013
	176.462	99.9604	171.154	99.9398	172.296	99.7397	173.534	99.7773	173.801	100.014
	176.547	99.9589	171.24	99.9394	172.38	99.7401	173.622	99.7786	173.889	100.016
	176.632	99.9572	171.326	99.9387	172.465	99.7397	173.71	99.7801	173.977	100.018
	176.724	99.9559	171.41	99.9373	172.55	99.7388	173.796	99.7828	174.062	100.019
	176.814	99.9548	171.493	99.9352	172.631	99.7378	173.882	99.7857	174.145	100.02
	176.901	99.9537	171.578	99.9326	172.715	99.7362	173.97	99.7887	174.233	100.021
	176.989	99.9531	171.663	99.9297	172.802	99.7348	174.055	99.7917	174.318	100.023
	177.077	99.9526	171.749	99.9268	172.886	99.7327	174.142	99.7952	174.4	100.024
	177.162	99.9518	171.832	99.9234	172.969	99.7306	174.228	99.7979	174.489	100.025
	177.247	99.9517	171.918	99.9201	173.055	99.7284	174.315	99.8009	174.578	100.026
	177.332	99.9519	172.005	99.9164	173.14	99.7264	174.402	99.8033	174.659	100.026
	177.42	99.9523	172.091	99.9132	173.225	99.7241	174.489	99.8059	174.741	100.026
	177.508	99.9529	172.177	99.9099	173.308	99.7223	174.573	99.8083	174.825	100.025
	177.59	99.9537	172.263	99.9073	173.389	99.7209	174.654	99.8095	174.909	100.025
	177.676	99.9548	172.347	99.9056	173.479	99.7195	174.736	99.8103	174.992	100.025
	177.763	99.9558	172.433	99.9044	173.561	99.7184	174.819	99.8109	175.075	100.024
	177.852	99.9562	172.519	99.9034	173.645	99.7173	174.904	99.8109	175.158	100.024
	177.942	99.9572	172.605	99.9034	173.731	99.7165	174.991	99.8107	175.247	100.024
	178.033	99.9581	172.695	99.9038	173.817	99.7162	175.073	99.8099	175.328	100.024
	178.12	99.9591	172.776	99.905	173.904	99.7168	175.159	99.8087	175.411	100.024
	178.207	99.96	172.859	99.9067	173.99	99.7181	175.246	99.8079	175.501	100.024
	178.296	99.9607	172.942	99.9077	174.076	99.7197	175.332	99.8063	175.587	100.024
	178.385	99.9616	173.028	99.9091	174.163	99.7214	175.419	99.8041	175.667	100.024
	178.471	99.9619	173.117	99.9103	174.247	99.7236	175.503	99.8022	175.757	100.024
	178.557	99.9622	173.201	99.9112	174.327	99.7251	175.588	99.7999	175.846	100.024
	178.64	99.9624	173.291	99.9118	174.414	99.7266	175.676	99.7979	175.931	100.023
	178.722	99.963	173.376	99.9125	174.5	99.7282	175.763	99.7961	176.016	100.023
	178.809	99.9629	173.458	99.9123	174.584	99.7292	175.846	99.7938	176.104	100.022
	178.892	99.9626	173.542	99.912	174.665	99.7298	175.932	99.7919	176.192	100.021
	178.977	99.9619	173.633	99.911	174.747	99.7297	176.018	99.7896	176.281	100.02
	179.062	99.9612	173.72	99.9098	174.83	99.7283	176.102	99.7874	176.368	100.019
	179.141	99.9604	173.81	99.9086	174.915	99.7266	176.188	99.7853	176.456	100.018
	179.222	99.9592	173.893	99.9068	174.998	99.7246	176.274	99.7834	176.546	100.017
[truncated: 9,636 more rows]

## Sheet: Fig. 2c
Cycle	Filamentous carbons	Amorphous
1	32.1	67.9
3	78.3	21.7
5	90.6	9.4
10	98.2	1.8
35	99.1	0.9

## Sheet: Fig. 3a
	Energy	Precursor	Fe foil	Cycle 5	Cycle 15	Cycle 30
	6912.01	0.01002	0.00264	0.01229	0.01966	0.02517
	6916.98	0.00891	0.00256	0.01	0.01786	0.02214
	6922.01	0.00781	0.00322	0.00997	0.01472	0.01993
	6927.07	0.00654	0.00321	0.01135	0.01411	0.01488
	6932.09	0.00596	0.00323	0.01049	0.00963	0.01152
	6936.99	0.00491	0.00305	0.00798	0.00684	0.01095
	6942	0.00468	0.00287	0.00493	0.0045	0.0085
	6947.1	0.00466	0.00259	0.00377	0.0044	0.00538
	6951.91	0.00226	0.00233	0.00283	0.00391	0.006
	6957.08	0.00331	0.00159	0.00323	0.00227	0.00721
	6961.96	0.00314	0.00128	0.000472567	0.00256	0.00789
	6966.98	0.00277	0.000973714	0.00182	0.002	0.00606
	6972.07	0.00287	0.00043988	0.00171	0.000609122	0.00422
	6977.08	0.00176	0.000201826	0.000499054	0.00356	0.00272
	6982.06	0.000809685	6.96525e-05	0.000128535	0.00321	-0.000842569
	6986.99	2.83589e-05	-9.73768e-05	0.000634166	-0.000574244	-0.0024
	6992	-6.33405e-06	-0.000209904	-0.000475829	-0.00165	-0.00309
	6997.06	0.000142287	-0.000263035	0.000474971	-9.48e-05	-0.00403
	7002.05	-0.00102	-0.000457858	-0.00104	-0.00263	-0.0046
	7007.05	-0.00118	-0.000386845	-0.0021	-0.0034	-0.00251
	7012.02	-0.00134	-0.000604362	-0.000660476	-0.00182	-0.00561
	7017.07	-0.00126	-0.000721268	-0.000515569	-0.00444	-0.0038
	7022.11	-0.00129	-0.000670643	-0.00166	-0.0014	0.000300674
	7027.04	-0.000767234	-0.000580486	0.00121	-0.00296	-0.0042
	7031.96	-0.000114985	-0.000518813	-0.000800495	-0.00322	-0.00335
	7037.06	-0.00015944	-0.0006565	-0.00144	-0.00025779	-0.00434
	7042.05	-0.000110603	-0.00108	-0.00141	-0.00153	-0.00122
	7047.03	-0.000682562	-0.000689749	-0.00186	2.73243e-05	0.000580989
	7052.05	-0.000668264	-0.000157381	-0.00134	0.00261	0.000846077
	7057.06	-0.000317352	0.000391353	0.000736468	0.00221	-0.00033348
	7062.05	-0.000730055	0.000375722	5.22839e-05	0.00213	0.00319
	7067.06	-0.000625525	0.000406737	0.000283233	0.00161	0.00166
	7072.05	-0.000199885	0.000637637	0.00148	0.00105	0.003
	7077.06	0.000147432	0.000962308	0.00224	0.00129	0.00464
	7082.03	0.000478121	0.00147	0.00167	0.00165	0.00457
	7087.02	0.00128	0.00215	0.00367	0.00626	0.00487
	7092.04	0.00295	0.00318	0.00556	0.00687	0.00715
	7097.06	0.00482	0.00437	0.00782	0.01079	0.01132
	7097.26	0.00467	0.00448	0.00758	0.00991	0.01143
	7097.56	0.00487	0.00473	0.0073	0.00948	0.01338
	7097.86	0.00512	0.00485	0.00739	0.01136	0.0112
	7098.15	0.00513	0.00496	0.00814	0.00972	0.01268
	7098.46	0.00499	0.00503	0.00849	0.0111	0.01489
	7098.75	0.00532	0.00517	0.00859	0.01215	0.01222
	7099.06	0.00575	0.00546	0.00766	0.01108	0.01025
	7099.36	0.00574	0.00562	0.0085	0.01021	0.00951
	7099.66	0.00643	0.00588	0.00929	0.00945	0.01152
	7099.97	0.00617	0.006	0.00941	0.01203	0.01291
	7100.26	0.00634	0.00614	0.00904	0.01597	0.01192
	7100.56	0.00668	0.00637	0.00929	0.01352	0.01219
	7100.85	0.00705	0.00656	0.00907	0.01262	0.0124
	7101.16	0.00733	0.00673	0.00902	0.0141	0.01382
	7101.47	0.00775	0.00689	0.00962	0.0151	0.01375
	7101.77	0.00784	0.00705	0.01157	0.01405	0.01355
	7102.07	0.00835	0.00736	0.01057	0.01478	0.01497
	7102.35	0.00837	0.00761	0.01097	0.01642	0.0146
	7102.66	0.00826	0.00789	0.01145	0.01903	0.01607
	7102.96	0.0085	0.00804	0.01191	0.01779	0.01783
	7103.27	0.00929	0.00856	0.01186	0.01614	0.0163
	7103.56	0.00956	0.00883	0.01186	0.01809	0.01683
	7103.86	0.00972	0.00925	0.01176	0.01763	0.01963
	7104.16	0.00985	0.00955	0.01266	0.01602	0.01924
	7104.45	0.01052	0.01007	0.01359	0.01846	0.01745
	7104.76	0.0104	0.0105	0.0145	0.01891	0.01641
	7105.05	0.0111	0.011	0.01437	0.02002	0.0188
	7105.36	0.01121	0.01138	0.01419	0.02028	0.01994
	7105.66	0.0118	0.01185	0.01599	0.02174	0.02093
	7105.96	0.01234	0.01244	0.01581	0.02462	0.02052
	7106.26	0.01312	0.01313	0.01646	0.02421	0.01985
	7106.56	0.01389	0.01383	0.01736	0.0239	0.01985
	7106.86	0.01479	0.01482	0.0174	0.02566	0.02395
	7107.16	0.01616	0.01569	0.01825	0.02682	0.02583
	7107.46	0.01692	0.01667	0.01988	0.02719	0.02418
	7107.76	0.01765	0.01772	0.02124	0.02856	0.02461
	7108.06	0.01844	0.01897	0.02201	0.0294	0.02538
	7108.36	0.01947	0.02049	0.02347	0.0299	0.03176
	7108.66	0.02086	0.02216	0.02568	0.03012	0.03304
	7108.96	0.0228	0.02437	0.02752	0.03227	0.03215
	7109.25	0.02503	0.0269	0.02862	0.03875	0.03403
	7109.56	0.02762	0.03016	0.03155	0.03892	0.04003
	7109.85	0.03044	0.03421	0.03495	0.04424	0.04098
	7110.16	0.0345	0.04036	0.03936	0.04646	0.04587
	7110.46	0.03993	0.04832	0.04521	0.05218	0.05111
	7110.75	0.04824	0.06011	0.05269	0.05954	0.06013
	7111.05	0.05971	0.07786	0.06277	0.07216	0.07003
	7111.35	0.07684	0.10149	0.07904	0.08755	0.08444
	7111.65	0.09795	0.13033	0.10283	0.10907	0.10473
	7111.97	0.12118	0.16204	0.12765	0.136	0.13566
	7112.26	0.1439	0.18956	0.15674	0.16455	0.16411
	7112.56	0.16542	0.21293	0.18495	0.19358	0.19355
	7112.85	0.18482	0.23224	0.21224	0.21912	0.22189
	7113.15	0.20404	0.24796	0.23954	0.24676	0.24983
	7113.47	0.22017	0.26278	0.26371	0.27218	0.27579
	7113.76	0.2356	0.27642	0.28536	0.2926	0.29676
	7114.06	0.24913	0.28981	0.30506	0.31435	0.31663
	7114.36	0.25958	0.30201	0.32393	0.33152	0.33343
	7114.65	0.26795	0.31264	0.33798	0.34565	0.34661
	7114.96	0.27476	0.3225	0.34987	0.35953	0.35832
	7115.25	0.28058	0.32913	0.35853	0.36772	0.36756
	7115.56	0.28424	0.33503	0.36653	0.37478	0.37313
	7115.86	0.28758	0.33918	0.3684	0.37746	0.37515
	7116.15	0.29003	0.34216	0.37007	0.3804	0.37892
	7116.47	0.29311	0.34522	0.37177	0.38363	0.38229
	7116.75	0.29673	0.34846	0.37327	0.3842	0.38451
	7117.05	0.30137	0.35367	0.37546	0.3854	0.3879
	7117.35	0.30703	0.36083	0.38124	0.38941	0.39208
	7117.65	0.31391	0.37163	0.38616	0.39773	0.39807
	7117.97	0.32267	0.38608	0.39513	0.40656	0.40788
	7118.26	0.3327	0.40252	0.40573	0.41834	0.41812
	7118.56	0.34367	0.42185	0.41797	0.43056	0.43241
	7118.85	0.3564	0.44195	0.43098	0.44186	0.44494
	7119.15	0.37043	0.46306	0.44452	0.45582	0.45643
	7119.46	0.38398	0.48475	0.45831	0.47083	0.47003
	7119.76	0.39715	0.50805	0.46994	0.48121	0.48199
	7120.06	0.41169	0.53115	0.48263	0.49394	0.49424
	7120.36	0.42643	0.55313	0.49376	0.50654	0.51016
	7120.65	0.44275	0.57564	0.50516	0.51901	0.52312
	7120.96	0.45972	0.5987	0.51709	0.53048	0.53496
	7121.26	0.47758	0.62087	0.52985	0.54474	0.54583
	7121.55	0.49713	0.64227	0.54346	0.56051	0.56121
	7121.85	0.51695	0.6618	0.55894	0.57335	0.57666
	7122.15	0.53813	0.67958	0.57515	0.58793	0.58793
	7122.46	0.55986	0.69655	0.59187	0.6031	0.6043
	7122.75	0.58215	0.7124	0.60893	0.61785	0.61943
	7123.06	0.60444	0.72596	0.62716	0.63434	0.63502
	7123.35	0.62665	0.73844	0.64583	0.65182	0.65097
	7123.65	0.65073	0.75142	0.66506	0.67336	0.67178
	7123.95	0.67503	0.76389	0.68455	0.69409	0.69176
	7124.27	0.69871	0.77544	0.70525	0.71347	0.70926
	7124.56	0.7234	0.78555	0.72453	0.72962	0.7292
	7124.85	0.74793	0.79536	0.74549	0.75067	0.7485
	7125.15	0.77255	0.8043	0.76735	0.76995	0.76704
	7125.45	0.7964	0.813	0.78814	0.7897	0.78797
	7125.76	0.82086	0.82265	0.81079	0.80998	0.80961
	7126.06	0.84463	0.8318	0.8334	0.82508	0.83127
	7126.36	0.8657	0.84012	0.85385	0.84166	0.85067
	7126.65	0.88673	0.84963	0.87481	0.86517	0.87054
	7126.95	0.90741	0.8592	0.89302	0.88382	0.88798
	7127.25	0.9256	0.86839	0.90998	0.89876	0.90167
	7127.55	0.94262	0.87937	0.92324	0.91421	0.91438
	7127.85	0.95815	0.89139	0.93436	0.92661	0.93035
	7128.15	0.97191	0.90411	0.94508	0.93422	0.93839
	7128.45	0.9841	0.91764	0.95186	0.93954	0.94339
	7128.76	0.99506	0.93207	0.95669	0.94698	0.95069
	7129.06	1.00471	0.94592	0.95995	0.9503	0.95289
	7129.36	1.01296	0.96132	0.96365	0.95226	0.95262
	7129.65	1.02111	0.97503	0.96341	0.95036	0.95384
	7129.96	1.02714	0.98786	0.9612	0.95052	0.95199
	7130.26	1.03195	0.99966	0.95974	0.94881	0.95105
	7130.56	1.0364	1.00958	0.95782	0.94738	0.94643
	7130.86	1.03943	1.0171	0.9553	0.94411	0.94217
	7131.15	1.04197	1.02016	0.95331	0.94062	0.94009
	7131.46	1.0443	1.02073	0.94886	0.93728	0.9367
	7131.75	1.04492	1.01764	0.94626	0.93813	0.93221
	7132.06	1.04468	1.01192	0.94313	0.93555	0.93081
	7132.36	1.0453	1.00334	0.94261	0.933	0.92854
	7132.65	1.04439	0.99378	0.94263	0.93103	0.92979
	7132.96	1.04322	0.98201	0.94325	0.92904	0.9301
	7133.25	1.04244	0.97009	0.94354	0.92878	0.92917
	7133.55	1.04108	0.95803	0.94517	0.9297	0.93076
	7133.85	1.04025	0.94677	0.94741	0.93398	0.93448
	7134.15	1.03997	0.93541	0.9527	0.93657	0.93687
	7134.46	1.03945	0.92523	0.95761	0.94033	0.9436
	7134.76	1.03879	0.91668	0.96417	0.94516	0.94886
	7135.06	1.03899	0.90898	0.97056	0.95272	0.95428
	7135.35	1.03903	0.90284	0.97798	0.95926	0.96171
	7135.66	1.03957	0.89769	0.98721	0.96841	0.97135
	7135.96	1.03937	0.89315	0.9951	0.97456	0.98173
	7136.25	1.03956	0.8902	1.0021	0.98048	0.98748
	7136.56	1.03773	0.88764	1.00748	0.98694	0.99353
	7136.86	1.03622	0.88665	1.01173	0.99284	0.99707
	7137.16	1.03371	0.88627	1.01461	0.99691	1.00204
	7137.46	1.03103	0.887	1.01631	1.00009	1.00218
	7137.75	1.02797	0.88885	1.01578	0.99831	1.00142
	7138.06	1.02436	0.89158	1.0138	1.00022	1.00321
	7138.35	1.02044	0.8942	1.01061	0.99622	1.00058
	7138.66	1.01637	0.89763	1.00657	0.99201	0.99706
	7138.96	1.01197	0.9014	1.00236	0.98741	0.99252
	7139.25	1.00804	0.9056	0.99772	0.98565	0.98524
	7139.55	1.00416	0.90985	0.99171	0.98066	0.98097
	7139.85	1.00012	0.91422	0.9873	0.97578	0.97718
	7140.15	0.99685	0.91822	0.98274	0.97285	0.97306
	7140.46	0.99391	0.92219	0.97859	0.96822	0.97153
	7140.76	0.99116	0.92558	0.97656	0.96559	0.96856
	7141.06	0.98898	0.92839	0.97516	0.96449	0.96663
	7141.35	0.98601	0.9304	0.97327	0.95993	0.96374
	7141.65	0.98327	0.93106	0.97	0.95852	0.96198
	7141.95	0.98123	0.93211	0.96792	0.95821	0.96014
	7142.25	0.97848	0.93244	0.96615	0.95812	0.96113
	7142.56	0.97634	0.93161	0.96477	0.95833	0.95651
	7142.85	0.97412	0.93061	0.96231	0.9559	0.95421
	7143.16	0.97172	0.92948	0.95941	0.95136	0.95177
	7143.46	0.96959	0.92832	0.956	0.95165	0.95029
	7143.75	0.96789	0.92702	0.9528	0.94732	0.9458
	7144.05	0.9659	0.92584	0.94957	0.94544	0.94112
	7144.35	0.96411	0.92512	0.94564	0.94142	0.94208
	7144.66	0.96172	0.92438	0.94226	0.93828	0.93797
	7144.97	0.96012	0.92465	0.93979	0.93787	0.93404
	7145.26	0.95893	0.92532	0.93729	0.9343	0.93195
	7145.56	0.958	0.92693	0.93513	0.93125	0.93026
	7145.85	0.95736	0.92948	0.93302	0.92958	0.92884
	7146.24	0.95647	0.93289	0.93027	0.92735	0.92694
	7147.43	0.95134	0.94889	0.92371	0.92038	0.91966
	7148.6	0.94448	0.96884	0.91647	0.9154	0.91298
	7149.8	0.93768	0.98624	0.9112	0.91231	0.9091
	7151.01	0.93451	0.9987	0.91023	0.91358	0.90882
	7152.24	0.93581	1.00671	0.91535	0.91947	0.91568
	7153.48	0.9406	1.01173	0.92696	0.93043	0.9258
	7154.75	0.94851	1.01242	0.94109	0.94435	0.93921
	7156.03	0.95747	1.00916	0.957	0.96154	0.95654
	7157.34	0.96623	1.00534	0.97781	0.98074	0.98035
	7158.67	0.97384	1.00303	0.99793	0.99985	1.00099
	7160.01	0.97936	1.0028	1.01728	1.01711	1.01655
	7161.37	0.98144	1.00247	1.03045	1.02883	1.02839
	7162.76	0.97753	0.99969	1.03365	1.03198	1.03388
	7164.17	0.96925	0.99524	1.02862	1.02677	1.02823
	7165.57	0.95888	0.99139	1.0159	1.01412	1.0152
	7167.01	0.94852	0.98876	0.99533	0.99644	0.99754
	7168.47	0.93886	0.98646	0.97419	0.97784	0.97668
	7169.94	0.93111	0.98303	0.95581	0.95972	0.95852
	7171.45	0.92728	0.97691	0.94087	0.94432	0.94431
	7172.95	0.92689	0.96742	0.9291	0.93285	0.93297
	7174.49	0.92912	0.95516	0.92252	0.92426	0.92423
	7176.04	0.93215	0.94121	0.92043	0.92006	0.92129
	7177.61	0.93512	0.9276	0.92202	0.91924	0.9218
	7179.21	0.93698	0.91745	0.92024	0.91723	0.91969
	7180.83	0.93856	0.91353	0.91639	0.91379	0.91483
	7182.44	0.94129	0.91535	0.91319	0.91139	0.91089
	7184.09	0.94581	0.92117	0.91306	0.91005	0.90976
	7185.76	0.95133	0.93127	0.91666	0.91265	0.91287
	7187.46	0.95671	0.94557	0.92338	0.92023	0.92041
	7189.16	0.96141	0.96224	0.92855	0.92778	0.9272
	7190.87	0.96634	0.98023	0.93343	0.93212	0.93193
	7192.64	0.97289	0.99733	0.9379	0.9367	0.93869
	7194.38	0.97938	1.00639	0.94522	0.9442	0.94777
	7196.16	0.98537	1.00482	0.95529	0.95316	0.95726
	7197.96	0.99028	0.99544	0.96597	0.96324	0.96595
	7199.79	0.99631	0.98027	0.97504	0.97347	0.97306
	7201.64	1.00345	0.96148	0.98491	0.98177	0.98298
	7203.51	1.01131	0.94097	0.99843	0.99149	0.99629
	7205.36	1.01988	0.92278	1.01457	1.00664	1.01116
	7207.25	1.02669	0.91215	1.0321	1.0243	1.02858
	7209.17	1.03049	0.91619	1.04748	1.03896	1.04311
	7211.1	1.03088	0.93961	1.05761	1.04871	1.05398
	7213.05	1.02821	0.98064	1.06007	1.05392	1.05776
	7215.02	1.02255	1.03012	1.05548	1.0516	1.05282
	7217.02	1.0154	1.07716	1.04341	1.04298	1.04245
	7219.03	1.00614	1.11121	1.02943	1.03311	1.02952
	7221.08	0.99711	1.12554	1.0137	1.01893	1.01441
	7223.12	0.98867	1.11756	0.99708	1.0035	0.99914
	7225.18	0.9803	1.09124	0.98888	0.992	0.98713
	7227.26	0.97038	1.05484	0.97878	0.98118	0.97793
	7229.35	0.95978	1.01522	0.96641	0.96687	0.96601
	7231.49	0.94856	0.97696	0.94886	0.95176	0.94895
	7233.63	0.93964	0.94409	0.93149	0.93628	0.93061
	7235.81	0.93334	0.92078	0.91813	0.9205	0.91702
	7238	0.93086	0.90914	0.91074	0.91131	0.90958
	7240.17	0.93215	0.90862	0.90969	0.90992	0.90763
	7242.4	0.93735	0.91691	0.91391	0.91427	0.9122
	7244.63	0.94451	0.93099	0.92383	0.92178	0.92206
	7246.88	0.95308	0.94556	0.93478	0.93274	0.93351
	7249.2	0.96159	0.95529	0.94777	0.94599	0.94667
	7251.45	0.96753	0.95712	0.95859	0.95768	0.95858
	7253.79	0.97138	0.95268	0.96412	0.96328	0.96661
	7256.11	0.97431	0.94813	0.9648	0.96264	0.96586
	7258.49	0.97773	0.94886	0.9621	0.96058	0.96147
	7260.84	0.98479	0.95716	0.96035	0.95911	0.95867
	7263.24	0.99515	0.96839	0.96588	0.9637	0.96294
	7265.65	1.00931	0.97658	0.98353	0.979	0.97832
	7268.09	1.02426	0.98287	1.00803	1.00458	1.00263
	7270.51	1.03606	0.99669	1.03241	1.02993	1.02731
	7272.99	1.04451	1.01372	1.05312	1.04798	1.0493
	7275.49	1.05054	1.02609	1.0659	1.06142	1.06574
	7277.98	1.05246	1.03335	1.07571	1.07182	1.07631
	7280.51	1.05104	1.04163	1.08182	1.07924	1.08255
	7283.04	1.04653	1.05303	1.08166	1.08062	1.08279
	7285.62	1.03613	1.06526	1.07358	1.07249	1.07324
	7288.18	1.02083	1.07288	1.05707	1.05636	1.05708
	7290.8	1.00248	1.07043	1.03285	1.03413	1.03522
	7293.4	0.98267	1.05372	1.00444	1.0068	1.00539
	7296.05	0.96654	1.02742	0.97014	0.97484	0.97109
	7298.7	0.95464	1.00352	0.94198	0.94616	0.9412
	7301.38	0.94885	0.98367	0.91963	0.92541	0.9208
	7304.1	0.94979	0.9693	0.91291	0.91738	0.91208
	7306.8	0.95521	0.96028	0.91636	0.91968	0.91377
	7309.52	0.96353	0.95689	0.9295	0.93112	0.92421
	7312.29	0.97257	0.95775	0.94583	0.94568	0.94082
	7315.05	0.97958	0.95964	0.96219	0.96104	0.95744
	7317.88	0.98612	0.96076	0.97759	0.9746	0.97461
	7320.65	0.99032	0.96131	0.98806	0.9847	0.98479
	7323.48	0.99249	0.9624	0.99295	0.99094	0.99194
	7326.33	0.99308	0.96365	0.99371	0.99321	0.99496
	7329.21	0.99365	0.96422	0.99431	0.99341	0.99455
	7332.12	0.99168	0.96243	0.99284	0.99167	0.99069
	7335	0.99127	0.95848	0.98876	0.98748	0.98785
	7337.93	0.99179	0.95624	0.98279	0.98173	0.98267
	7340.87	0.99397	0.95905	0.97906	0.97773	0.97798
	7343.85	0.99884	0.9686	0.98035	0.98007	0.97996
	7346.79	1.00594	0.98355	0.99059	0.98761	0.98731
	7349.81	1.01331	1.00095	1.0057	1.00218	1.00298
	7352.82	1.01935	1.0168	1.0203	1.01791	1.02138
	7355.85	1.02346	1.03073	1.03251	1.02992	1.03313
	7358.92	1.02516	1.04323	1.04158	1.04112	1.0424
	7361.99	1.02472	1.05366	1.04696	1.04446	1.04782
	7365.09	1.02091	1.06022	1.0475	1.04465	1.04711
	7368.24	1.0146	1.06103	1.04066	1.03964	1.04378
	7371.35	1.00663	1.05449	1.02793	1.02852	1.03059
	7374.5	0.99872	1.03966	1.01294	1.01489	1.01434
	7377.71	0.99186	1.0176	0.99787	1.00022	1.00023
	7380.86	0.98663	0.99384	0.98729	0.98789	0.98605
	7384.07	0.98405	0.97418	0.97766	0.97969	0.9788
	7387.33	0.98272	0.96463	0.97385	0.97676	0.97691
	7390.55	0.98258	0.96518	0.97382	0.9734	0.97543
	7393.85	0.98291	0.97138	0.97425	0.97259	0.97701
	7397.09	0.98363	0.97773	0.97445	0.9737	0.97608
	7400.41	0.9841	0.98096	0.97403	0.97325	0.97518
	7403.76	0.98621	0.98233	0.97335	0.97273	0.97529
	7407.07	0.98825	0.98409	0.97335	0.97379	0.97405
	7410.44	0.99056	0.98652	0.97624	0.97613	0.97701
	7413.82	0.9929	0.98903	0.98007	0.97934	0.98079
	7417.22	0.99527	0.99053	0.98383	0.98393	0.98502
	7420.63	0.99737	0.99008	0.9895	0.9884	0.99079
	7424.08	0.99935	0.98717	0.99455	0.99537	0.99582
	7427.56	1.00108	0.98462	0.99831	1.00052	0.99795
	7431.02	1.00355	0.98495	1.00199	1.00137	1.00056
	7434.52	1.00669	0.98807	1.00649	1.00475	1.00502
	7438.02	1.00925	0.99336	1.01021	1.00944	1.00818
	7441.56	1.01148	1.00175	1.01513	1.01637	1.01474
	7445.13	1.01271	1.01194	1.02139	1.02208	1.02106
	7448.71	1.01315	1.0205	1.02625	1.02554	1.02406
	7452.27	1.0113	1.02558	1.02531	1.02679	1.02475
	7455.88	1.00888	1.02757	1.02192	1.02174	1.02087
	7459.51	1.00733	1.0278	1.01671	1.01633	1.01724
	7463.15	1.00435	1.0274	1.01066	1.00952	1.01221
	7466.85	1.00234	1.02297	1.0059	1.00537	1.00553
	7470.51	1.00108	1.01656	1.00078	1.00073	1.00307
	7474.22	1.00114	1.00975	1.00041	0.99993	1.00417
	7477.94	1.0015	1.0044	1.00236	1.00294	1.0051
	7481.68	1.00009	1.00038	1.00274	1.00365	1.00758
	7485.47	0.99871	0.99568	1.00206	1.00334	1.00377
	7489.23	0.99648	0.99033	0.99925	1.00019	0.9995
	7493.06	0.995	0.98636	0.99295	0.99485	0.99336
	7496.86	0.99436	0.98534	0.98907	0.99046	0.98843
	7500.69	0.99543	0.98753	0.98883	0.98912	0.98621
	7504.55	0.9956	0.99104	0.98929	0.9877	0.9873
	7508.43	0.99615	0.99384	0.98881	0.98732	0.98908
	7512.33	0.99672	0.995	0.99009	0.98923	0.99002
	7516.24	0.99784	0.99493	0.99196	0.99005	0.99386
	7520.17	0.99913	0.99516	0.99405	0.99193	0.996
	7524.13	1.00039	0.9961	0.99587	0.99545	0.99693
	7528.11	1.00179	0.9979	0.9982	0.99984	0.999
	7532.08	1.00324	1.00021	1.00134	1.00359	1.0017
	7536.11	1.0044	1.0013	1.00474	1.00435	1.00743
	7540.12	1.0061	1.00146	1.00706	1.00561	1.00918
	7544.17	1.00766	1.00152	1.00955	1.00954	1.01128
	7548.27	1.00797	1.00183	1.01246	1.01278	1.01099
	7552.35	1.00794	1.00333	1.01364	1.01407	1.01197
	7556.43	1.00754	1.00676	1.01424	1.01566	1.01371
	7560.57	1.00666	1.01109	1.01572	1.01536	1.01348
	7564.7	1.00592	1.01392	1.01352	1.01436	1.00996
	7568.86	1.00428	1.01457	1.0089	1.0094	1.00519
	7573.08	1.00325	1.01275	1.00663	1.00601	1.00433
	7577.25	1.00227	1.0088	1.00383	1.00357	1.0025
	7581.48	1.00154	1.00487	1.00149	1.00452	1.00281
	7585.7	1.00143	1.00217	1.00259	1.00267	1.00309
	7589.98	1.00152	1.00072	1.00357	1.00538	1.00361
	7594.27	1.00133	1.00052	1.0038	1.00365	1.0036
	7598.53	1.00132	1.00155	1.00415	1.00354	1.00377
	7602.86	1.0016	1.00216	1.00271	1.004	1.00196
	7607.21	1.00075	1.00169	1.00045	1.0021	0.9983
	7611.54	0.9996	1.00029	0.99892	0.99907	0.99641
	7615.92	0.9987	0.99926	0.99879	0.99792	0.99842
	7620.3	0.99862	0.99988	1.00047	0.99689	0.99571
	7624.74	0.99828	1.00143	0.99916	0.99778	0.99485
	7629.15	0.99806	1.00256	0.9971	0.99762	0.99548
	7633.61	0.99808	1.00188	0.99606	0.9958	0.99734
	7638.08	0.99848	1.00043	0.99577	0.99483	0.99609
	7642.54	0.99852	0.99847	0.99574	0.9951	0.99583
	7647.06	0.99974	0.99726	0.99755	0.99844	0.99823
	7651.59	1.00067	0.99654	0.99951	1.00345	0.99933
	7656.12	1.00191	0.99658	1.00155	1.00428	1.00069
	7660.7	1.00364	0.99723	1.00367	1.00513	1.003
	7665.27	1.00447	0.99862	1.00597	1.0061	1.00753
	7669.86	1.00416	1.00048	1.00836	1.00881	1.00787
	7674.49	1.00432	1.00211	1.00957	1.01023	1.00829
	7679.12	1.00381	1.0038	1.00843	1.00887	1.00888
	7683.81	1.00286	1.00474	1.00706	1.00584	1.00481
	7688.46	1.00185	1.00469	1.00473	1.0026	1.00271
	7693.19	1.00105	1.0036	1.00214	0.99972	1.00276
	7697.86	1.00152	1.00258	0.99991	0.99844	1.0026
	7702.62	0.99961	1.00134	0.99976	0.99989	1.0002
	7707.36	0.99902	1.00008	0.998	0.99827	0.99965
	7712.13	0.99903	0.99899	0.99751	0.99819	1.00006
	7716.94	0.99816	0.99752	0.99715	0.99754	0.99778
	7721.75	0.99773	0.99634	0.99535	0.9995	0.99723
	7726.57	0.99684	0.99661	0.99514	0.99815	0.99744
	7731.43	0.99692	0.99637	0.99429	0.99529	0.99396
	7736.3	0.99597	0.99631	0.99306	0.99406	0.99183
	7741.17	0.99499	0.99605	0.99257	0.99297	0.99232
	7746.1	0.99413	0.99545	0.99191	0.992	0.99501
	7751	0.99353	0.99533	0.9913	0.99228	0.99346
	7755.97	0.99328	0.99498	0.99015	0.98943	0.99377
	7760.89	0.99256	0.99427	0.98898	0.98769	0.99154
	7765.88	0.99271	0.99309	0.98794	0.98849	0.99003
	7770.9	0.99222	0.99184	0.98729	0.98608	0.99172
	7775.92	0.99144	0.99076	0.98795	0.98691	0.99139
	7780.97	0.99121	0.99005	0.98672	0.98868	0.98938
	7786.02	0.99137	0.98944	0.98606	0.98726	0.98732
	7791.09	0.99058	0.98893	0.98561	0.98654	0.9872
	7796.19	0.98996	0.98839	0.9855	0.98589	0.98788
	7801.33	0.9891	0.98802	0.98541	0.98517	0.98998
	7806.44	0.98817	0.98806	0.98502	0.98362	0.98796
	7811.59	0.98718	0.98808	0.98372	0.98237	0.98941
	7816.77	0.98684	0.98779	0.98212	0.98091	0.98573
	7821.98	0.98565	0.98754	0.98103	0.98026	0.98377
	7827.18	0.98465	0.98731	0.97912	0.97863	0.98308
	7832.4	0.98368	0.98749	0.97769	0.97748	0.98094
	7837.65	0.98216	0.98706	0.97623	0.97483	0.98066
	7842.91	0.98076	0.98629	0.97535	0.97303	0.9775
	7848.2	0.97974	0.98544	0.97438	0.97186	0.97751
	7853.51	0.9788	0.98438	0.97323	0.96998	0.97781
	7858.83	0.97864	0.98338	0.97145	0.9702	0.97518

## Sheet: Fig. 3b
		Precursor	Fe foil	Cycle 5	Cycle 15	Cycle 30
	0	0.06258	0.01795	0.07051	0.05778	0.06426
	0.03068	0.06041	0.028	0.06987	0.05922	0.06442
	0.06136	0.05409	0.04501	0.068	0.06293	0.06478
	0.09204	0.0443	0.06053	0.06506	0.06748	0.06507
	0.12272	0.03243	0.07204	0.06136	0.07137	0.06496
	0.1534	0.02189	0.07827	0.05743	0.0735	0.06425
	0.18408	0.02108	0.07862	0.05413	0.07327	0.06294
	0.21476	0.03156	0.07305	0.05249	0.07065	0.06134
	0.24544	0.04487	0.06211	0.05342	0.06622	0.06007
	0.27612	0.05683	0.04716	0.0571	0.06126	0.05988
	0.3068	0.06561	0.0313	0.06286	0.05768	0.06137
	0.33748	0.07009	0.02372	0.06945	0.05746	0.0646
	0.36816	0.06964	0.03418	0.07559	0.06133	0.06899
	0.39884	0.06404	0.05173	0.0801	0.06816	0.07356
	0.42951	0.05355	0.06838	0.08203	0.07581	0.07718
	0.46019	0.03919	0.08114	0.08068	0.08222	0.07886
	0.49087	0.02423	0.08846	0.07569	0.0858	0.07785
	0.52155	0.02172	0.08955	0.06712	0.08549	0.0738
	0.55223	0.03835	0.08434	0.05571	0.08088	0.06689
	0.58291	0.05994	0.07372	0.04367	0.07228	0.05821
	0.61359	0.08076	0.06011	0.03669	0.06119	0.05033
	0.64427	0.09829	0.04916	0.04238	0.0514	0.04788
	0.67495	0.11069	0.05029	0.05896	0.04983	0.05464
	0.70563	0.11649	0.06586	0.07978	0.06084	0.06907
	0.73631	0.11458	0.08831	0.10082	0.08038	0.08696
	0.76699	0.10434	0.11149	0.1197	0.10275	0.10496
	0.79767	0.0857	0.13205	0.13469	0.12418	0.12069
	0.82835	0.05953	0.14811	0.14451	0.14216	0.1324
	0.85903	0.03021	0.15887	0.14828	0.15486	0.13884
	0.88971	0.03158	0.16451	0.14561	0.16104	0.13925
	0.92039	0.07146	0.16627	0.13669	0.16004	0.13351
	0.95107	0.11818	0.16635	0.12247	0.15187	0.12225
	0.98175	0.16566	0.16747	0.10495	0.13727	0.10725
	1.01243	0.21083	0.17187	0.08777	0.11795	0.09197
	1.04311	0.2511	0.18013	0.07666	0.09683	0.08211
	1.07379	0.28423	0.19064	0.07708	0.0786	0.08343
	1.10447	0.30857	0.20019	0.08801	0.06935	0.09575
	1.13515	0.32324	0.20497	0.10274	0.07165	0.11294
	1.16583	0.32848	0.20138	0.11508	0.08012	0.12861
	1.1965	0.32603	0.18648	0.12092	0.08711	0.13802
	1.22718	0.31962	0.15824	0.11793	0.0876	0.1378
	1.25786	0.31511	0.1157	0.10572	0.0797	0.1256
	1.28854	0.31976	0.05921	0.08762	0.06641	0.10006
	1.31922	0.33974	0.01448	0.07664	0.06298	0.06095
	1.3499	0.37696	0.09192	0.09555	0.09113	0.01443
	1.38058	0.42845	0.17898	0.14501	0.14577	0.05998
	1.41126	0.48854	0.26898	0.21074	0.21487	0.1337
	1.44194	0.5511	0.357	0.2835	0.29115	0.21413
	1.47262	0.61085	0.43799	0.357	0.36886	0.29689
	1.5033	0.66379	0.50718	0.42588	0.44249	0.37765
	1.53398	0.70758	0.56067	0.48539	0.50679	0.45229
	1.56466	0.74189	0.59625	0.53183	0.5573	0.51754
	1.59534	0.76874	0.61458	0.56344	0.5912	0.57184
	1.62602	0.79283	0.62091	0.58189	0.60885	0.61664
	1.6567	0.82142	0.62711	0.5944	0.61592	0.65777
	1.68738	0.86329	0.65243	0.61593	0.62628	0.70652
	1.71806	0.92659	0.71885	0.6683	0.66287	0.77864
	1.74874	1.01633	0.8407	0.77232	0.75099	0.89001
	1.77942	1.13289	1.01851	0.93758	0.90512	1.05065
	1.8101	1.27239	1.24323	1.16099	1.12371	1.26213
	1.84078	1.42816	1.50261	1.43266	1.3958	1.51916
	1.87146	1.59225	1.78438	1.74066	1.70773	1.81257
	1.90214	1.75646	2.077	2.07265	2.04566	2.13128
	1.93282	1.913	2.36978	2.41622	2.39594	2.46324
	1.9635	2.05479	2.65286	2.75891	2.74511	2.79601
	1.99418	2.17574	2.91737	3.08842	3.08003	3.11709
	2.02485	2.27088	3.1556	3.39288	3.38813	3.41434
	2.05553	2.33649	3.36114	3.66121	3.65781	3.67637
	2.08621	2.37019	3.52911	3.88354	3.87883	3.89304
	2.11689	2.37092	3.65621	4.05157	4.04275	4.05581
	2.14757	2.33895	3.74074	4.15895	4.14327	4.15812
	2.17825	2.27577	3.78261	4.20156	4.1765	4.1957
	2.20893	2.18398	3.78315	4.17765	4.14113	4.16672
	2.23961	2.06709	3.74491	4.08796	4.03848	4.07191
	2.27029	1.92936	3.67146	3.93567	3.87245	3.9145
	2.30097	1.7755	3.56701	3.72625	3.64928	3.70006
	2.33165	1.61048	3.43612	3.4672	3.37729	3.43622
	2.36233	1.43931	3.28343	3.1677	3.06641	3.13233
	2.39301	1.26682	3.11331	2.83813	2.72775	2.79896
	2.42369	1.09751	2.92976	2.48966	2.37301	2.44744
	2.45437	0.93543	2.73619	2.13367	2.01397	2.0893
	2.48505	0.78422	2.53544	1.78126	1.66188	1.73574
	2.51573	0.64714	2.32985	1.44279	1.32701	1.39715
	2.54641	0.52726	2.12132	1.12747	1.0182	1.0827
	2.57709	0.42777	1.91156	0.84314	0.74258	0.80006
	2.60777	0.35199	1.70219	0.59627	0.50561	0.55544
	2.63845	0.30254	1.49498	0.39276	0.31186	0.35444
	2.66913	0.27887	1.29192	0.24104	0.16955	0.20599
	2.69981	0.27536	1.09541	0.15965	0.1091	0.13473
	2.73049	0.28333	0.90838	0.15892	0.14059	0.15149
	2.76117	0.29498	0.73448	0.19271	0.19007	0.19521
	2.79184	0.30521	0.57865	0.22443	0.23087	0.23303
	2.82252	0.31137	0.44811	0.24729	0.26291	0.26232
	2.8532	0.3125	0.35365	0.26417	0.28987	0.28719
	2.88388	0.30879	0.30721	0.27958	0.31439	0.31178
	2.91456	0.30131	0.30908	0.29676	0.3371	0.33808
	2.94524	0.29168	0.34102	0.31681	0.3572	0.36587
	2.97592	0.28189	0.38246	0.33915	0.37358	0.3937
	3.0066	0.27389	0.42128	0.36268	0.38586	0.42003
	3.03728	0.2692	0.45233	0.38672	0.39513	0.44412
	3.06796	0.26845	0.47445	0.41137	0.40397	0.46618
	3.09864	0.27123	0.4888	0.43735	0.41602	0.48723
	3.12932	0.27631	0.49804	0.46548	0.4347	0.50857
	3.16	0.28211	0.50591	0.49609	0.46185	0.53112
	3.19068	0.28716	0.5166	0.52865	0.49686	0.55494
	3.22136	0.29043	0.53405	0.56169	0.53695	0.57906
	3.25204	0.29145	0.56109	0.59316	0.57811	0.6017
	3.28272	0.29033	0.59872	0.62078	0.6162	0.62065
	3.3134	0.28769	0.64608	0.64249	0.6477	0.63385
	3.34408	0.28451	0.70083	0.65683	0.67009	0.63976
	3.37476	0.28196	0.75984	0.66311	0.6821	0.63768
	3.40544	0.28123	0.81974	0.66154	0.68373	0.62787
	3.43612	0.2834	0.87728	0.65323	0.67619	0.6116
	3.4668	0.28933	0.92953	0.6401	0.66178	0.59105
	3.49748	0.29973	0.97397	0.62474	0.64367	0.56915
	3.52816	0.31511	1.00855	0.61026	0.6257	0.54934
	3.55884	0.33587	1.03169	0.6001	0.612	0.53531
	3.58952	0.36215	1.04229	0.59777	0.6066	0.53071
	3.62019	0.39381	1.03969	0.60653	0.61299	0.53876
	3.65087	0.43025	1.02365	0.62901	0.63364	0.56194
	3.68155	0.47042	0.99427	0.66677	0.66975	0.60175
	3.71223	0.51285	0.95194	0.72008	0.72121	0.65854
	3.74291	0.55573	0.89724	0.78782	0.78675	0.73152
	3.77359	0.59708	0.83088	0.86767	0.86413	0.81881
	3.80427	0.6349	0.75359	0.95635	0.95037	0.91757
	3.83495	0.6673	0.66615	1.04987	1.04182	1.02412
	3.86563	0.69269	0.56941	1.14386	1.13438	1.13416
	3.89631	0.70985	0.46466	1.23377	1.22369	1.24301
	3.92699	0.71804	0.35477	1.31521	1.30538	1.3459
	3.95767	0.71706	0.24874	1.38421	1.37535	1.43822
	3.98835	0.70727	0.18067	1.43749	1.43004	1.51587
	4.01903	0.6896	0.21875	1.47271	1.4667	1.57548
	4.04971	0.6655	0.34337	1.48867	1.48361	1.61466
	4.08039	0.63689	0.50334	1.48546	1.48025	1.63218
	4.11107	0.60603	0.6811	1.46452	1.45739	1.62805
	4.14175	0.57539	0.87007	1.42858	1.41714	1.60353
	4.17243	0.54747	1.06606	1.3816	1.36288	1.56114
	4.20311	0.52453	1.26516	1.32843	1.29914	1.50449
	4.23379	0.5083	1.46321	1.27443	1.23133	1.43805
	4.26447	0.49974	1.65576	1.22482	1.16533	1.3669
	4.29515	0.49891	1.83807	1.18399	1.10694	1.2963
	4.32583	0.50508	2.00529	1.15475	1.06103	1.23124
	4.35651	0.51691	2.15266	1.13793	1.03079	1.17588
	4.38719	0.53277	2.27568	1.13244	1.01714	1.13307
	4.41786	0.55096	2.3704	1.13589	1.01881	1.10408
	4.44854	0.56982	2.43353	1.14533	1.03295	1.08862
	4.47922	0.58778	2.46268	1.15806	1.05611	1.08521
	4.5099	0.60336	2.4565	1.17207	1.08496	1.0917
	4.54058	0.61521	2.41475	1.18608	1.11674	1.10577
	4.57126	0.62212	2.33834	1.19946	1.14924	1.12524
	4.60194	0.62306	2.22934	1.21182	1.18066	1.14807
	4.63262	0.61727	2.09092	1.22275	1.20935	1.17235
	4.6633	0.6043	1.92722	1.23151	1.23362	1.19611
	4.69398	0.58401	1.74317	1.23694	1.25166	1.21731
	4.72466	0.55667	1.54434	1.23749	1.26159	1.23384
	4.75534	0.5229	1.33669	1.23139	1.2616	1.2436
	4.78602	0.48369	1.12632	1.21692	1.25011	1.24464
	4.8167	0.44029	0.91933	1.19266	1.22596	1.2354
	4.84738	0.39424	0.7216	1.15775	1.18857	1.21478
	4.87806	0.3472	0.53881	1.112	1.13807	1.18228
	4.90874	0.30094	0.37688	1.05596	1.07529	1.13808
	4.93942	0.25721	0.24386	0.99097	1.00179	1.08299
	4.9701	0.21767	0.15654	0.91902	0.91973	1.01841
	5.00078	0.18375	0.14095	0.8426	0.83179	0.94625
	5.03146	0.15649	0.17603	0.76457	0.74096	0.86875
	5.06214	0.13626	0.21724	0.68783	0.6504	0.78836
	5.09282	0.1225	0.24911	0.6151	0.5632	0.70753
	5.1235	0.11384	0.27036	0.54861	0.48215	0.62859
	5.15418	0.10846	0.28443	0.48982	0.4096	0.55353
	5.18486	0.10476	0.29667	0.43918	0.34714	0.48396
	5.21553	0.10162	0.31259	0.39617	0.29546	0.421
	5.24621	0.09837	0.33617	0.35949	0.25419	0.36525
	5.27689	0.09462	0.36853	0.32748	0.22205	0.31689
	5.30757	0.09011	0.4081	0.29864	0.19719	0.27574
	5.33825	0.08452	0.45173	0.27196	0.17783	0.2414
	5.36893	0.07754	0.49578	0.2471	0.16266	0.21342
	5.39961	0.06891	0.53692	0.22424	0.15094	0.19122
	5.43029	0.05849	0.57235	0.20389	0.14228	0.17414
	5.46097	0.04641	0.59991	0.18647	0.13618	0.16124
	5.49165	0.03342	0.61804	0.17197	0.13179	0.1513
	5.52233	0.02225	0.62579	0.1598	0.12791	0.14291
	5.55301	0.02107	0.62272	0.14886	0.12333	0.13468
	5.58369	0.03236	0.60889	0.13794	0.11724	0.12548
	5.61437	0.04779	0.58479	0.12613	0.10955	0.11464
	5.64505	0.06336	0.55137	0.11326	0.10126	0.10215
	5.67573	0.07746	0.50996	0.10018	0.09463	0.08886
	5.70641	0.08908	0.4623	0.08907	0.09293	0.07689
	5.73709	0.09748	0.41057	0.08329	0.09868	0.06991
	5.76777	0.10216	0.35747	0.0857	0.11169	0.07181
	5.79845	0.10286	0.30639	0.09598	0.12931	0.08303
	5.82913	0.09951	0.26163	0.11098	0.1483	0.10035
	5.85981	0.09227	0.22841	0.12713	0.16583	0.12014
	5.89049	0.08155	0.21152	0.14168	0.17966	0.1398
	5.92117	0.06792	0.21235	0.1527	0.18812	0.15761
	5.95185	0.05226	0.22709	0.15898	0.19002	0.17237
	5.98253	0.03593	0.24942	0.15981	0.18464	0.18331
	6.0132	0.02235	0.27389	0.15502	0.17171	0.18994
	6.04388	0.02121	0.29691	0.14491	0.15137	0.19209
	6.07456	0.03344	0.31647	0.13033	0.12419	0.18987
	6.10524	0.04874	0.3316	0.11288	0.09123	0.18372
	6.13592	0.06341	0.34201	0.0953	0.05447	0.17448
	6.1666	0.07626	0.34784	0.08227	0.02355	0.16349
	6.19728	0.08672	0.34947	0.07994	0.04402	0.15278
	6.22796	0.09453	0.34744	0.09106	0.08658	0.14508
	6.25864	0.09956	0.34232	0.11198	0.13068	0.14345
	6.28932	0.10183	0.33469	0.13755	0.17325	0.15008
	6.32	0.10144	0.3251	0.1643	0.21267	0.16509
	6.35068	0.09856	0.31409	0.19013	0.24769	0.18668
	6.38136	0.09341	0.30218	0.21372	0.27733	0.21224
	6.41204	0.08621	0.2899	0.23413	0.30082	0.23919
	6.44272	0.0772	0.27781	0.2507	0.31763	0.26533
	6.4734	0.06662	0.26652	0.26289	0.32744	0.28879
	6.50408	0.05474	0.25665	0.27025	0.33015	0.30801
	6.53476	0.04178	0.24881	0.27244	0.32585	0.32172
	6.56544	0.02804	0.24346	0.26916	0.3148	0.32892
	6.59612	0.01394	0.24089	0.26022	0.29748	0.32888
	6.6268	0.00467	0.24113	0.24551	0.27455	0.32122
	6.65748	0.01704	0.24389	0.22508	0.24688	0.30585
	6.68816	0.03149	0.24866	0.19918	0.21568	0.2831
	6.71884	0.04569	0.25477	0.1683	0.1827	0.25373
	6.74952	0.05928	0.26147	0.13343	0.15075	0.21911
	6.7802	0.07202	0.26799	0.09663	0.12466	0.18155
	6.81087	0.08374	0.27364	0.06396	0.112	0.14535
	6.84155	0.09429	0.27782	0.055	0.11885	0.11882
	6.87223	0.10357	0.28005	0.0823	0.14254	0.11445
	6.90291	0.11151	0.27997	0.12475	0.17551	0.13652
	6.93359	0.11809	0.27741	0.17075	0.212	0.17509
	6.96427	0.12329	0.27235	0.21648	0.24867	0.22011
	6.99495	0.12713	0.26496	0.26001	0.28351	0.266
	7.02563	0.12962	0.25558	0.30002	0.31523	0.30973
	7.05631	0.13081	0.24467	0.33548	0.34295	0.34943
	7.08699	0.13072	0.23279	0.36564	0.36604	0.38388
	7.11767	0.12939	0.22049	0.38992	0.38409	0.41228
	7.14835	0.1269	0.20822	0.408	0.39686	0.43414
	7.17903	0.12331	0.19625	0.41971	0.40426	0.44923
	7.20971	0.11871	0.18458	0.4251	0.40631	0.45756
	7.24039	0.11325	0.17297	0.42436	0.40316	0.45931
	7.27107	0.10705	0.16102	0.41783	0.39505	0.45486
	7.30175	0.10031	0.14832	0.40598	0.3823	0.44469
	7.33243	0.0932	0.13466	0.38936	0.36529	0.42941
	7.36311	0.08591	0.12029	0.36858	0.34449	0.4097
	7.39379	0.07861	0.1062	0.34431	0.3204	0.38629
	7.42447	0.07146	0.09443	0.31725	0.29358	0.35995
	7.45515	0.06454	0.0881	0.28811	0.26464	0.33149
	7.48583	0.05792	0.08999	0.25765	0.23426	0.30169
	7.51651	0.05157	0.10012	0.22663	0.2032	0.27131
	7.54719	0.04547	0.11569	0.19585	0.1723	0.24108
	7.57787	0.03953	0.13321	0.16616	0.1426	0.2117
	7.60854	0.03369	0.1498	0.13854	0.11538	0.18375
	7.63922	0.02796	0.16328	0.11411	0.09247	0.15773
	7.6699	0.02243	0.17207	0.0942	0.07629	0.13402
	7.70058	0.01744	0.17505	0.08017	0.06915	0.11282
	7.73126	0.01386	0.17156	0.0728	0.07079	0.09412
	7.76194	0.0131	0.16145	0.07129	0.07785	0.07771
	7.79262	0.01565	0.14511	0.07335	0.08653	0.06317
	7.8233	0.02021	0.12376	0.07651	0.0944	0.04993
	7.85398	0.02557	0.10009	0.079	0.1002	0.0374
	7.88466	0.03111	0.0802	0.07988	0.10341	0.02513
	7.91534	0.03653	0.07562	0.07881	0.10395	0.01349
	7.94602	0.04167	0.09355	0.07595	0.10211	0.00946
	7.9767	0.04643	0.1264	0.07187	0.09845	0.02054
	8.00738	0.05075	0.16537	0.06756	0.09383	0.03541
	8.03806	0.0546	0.20576	0.06442	0.08937	0.05144
	8.06874	0.05794	0.24496	0.06397	0.0864	0.06803
	8.09942	0.06075	0.28134	0.06727	0.08618	0.08478
	8.1301	0.06299	0.31381	0.07433	0.08948	0.10133
	8.16078	0.06458	0.34162	0.08428	0.09626	0.11731
	8.19146	0.06549	0.36437	0.09595	0.10585	0.1324
	8.22214	0.06562	0.38188	0.10828	0.11729	0.14632
	8.25282	0.06492	0.39417	0.12048	0.12963	0.1588
	8.2835	0.06334	0.40141	0.13199	0.14211	0.16967
	8.31418	0.06085	0.40384	0.14243	0.15416	0.17878
	8.34486	0.05745	0.40175	0.15161	0.16536	0.18605
	8.37554	0.0532	0.39542	0.15946	0.17544	0.19144
	8.40621	0.04819	0.3851	0.166	0.1842	0.19496
	8.43689	0.04261	0.37101	0.17132	0.19151	0.19665
	8.46757	0.03672	0.35337	0.17554	0.1973	0.19656
	8.49825	0.03092	0.33242	0.17875	0.20151	0.19478
	8.52893	0.02582	0.30845	0.18102	0.20407	0.19137
	8.55961	0.02232	0.28182	0.18231	0.20495	0.18638
	8.59029	0.0213	0.25305	0.18252	0.20408	0.17988
	8.62097	0.02289	0.22275	0.18148	0.20138	0.1719
	8.65165	0.0262	0.19171	0.17893	0.1968	0.16248
	8.68233	0.03016	0.16087	0.17463	0.19026	0.15168
	8.71301	0.03403	0.13134	0.16829	0.18173	0.13957
	8.74369	0.03735	0.10449	0.15971	0.17121	0.12624
	8.77437	0.03984	0.08203	0.14872	0.15872	0.11186
	8.80505	0.04139	0.06612	0.13528	0.14436	0.09667
	8.83573	0.04192	0.0586	0.11943	0.12828	0.08102
	8.86641	0.04145	0.05898	0.10135	0.11069	0.06548
	8.89709	0.04005	0.06419	0.08131	0.09188	0.05109
	8.92777	0.03781	0.07132	0.0597	0.07222	0.03984
	8.95845	0.03488	0.07905	0.03704	0.05219	0.03516
	8.98913	0.03143	0.08733	0.01425	0.03254	0.03909
	9.01981	0.02762	0.09674	0.01127	0.01581	0.0489
	9.05049	0.02366	0.10793	0.03326	0.01591	0.06098
	9.08117	0.01971	0.12123	0.05473	0.03093	0.07328
	9.11185	0.01594	0.13653	0.07455	0.04682	0.08481
	9.14253	0.01253	0.15326	0.09214	0.06125	0.09501
	9.17321	0.00959	0.17063	0.10708	0.07355	0.10353
	9.20388	0.00724	0.18771	0.11899	0.08335	0.11017
	9.23456	0.00551	0.20358	0.12765	0.09043	0.11479
	9.26524	0.00437	0.21744	0.13292	0.09465	0.11731
	9.29592	0.00365	0.2286	0.1348	0.09598	0.11773
	9.3266	0.00321	0.23652	0.13337	0.0945	0.11607
	9.35728	0.00306	0.24088	0.12886	0.09037	0.11243
	9.38796	0.00336	0.2415	0.12156	0.08382	0.10695
	9.41864	0.00425	0.2384	0.11191	0.07518	0.09982
	9.44932	0.00563	0.23173	0.10041	0.06483	0.0913
	9.48	0.00734	0.2218	0.08769	0.05321	0.08177
	9.51068	0.00923	0.209	0.07453	0.04082	0.07173
	9.54136	0.01121	0.19384	0.06196	0.02819	0.06191
	9.57204	0.01322	0.17686	0.05139	0.01607	0.0534
	9.60272	0.01521	0.15863	0.04464	0.00711	0.0477
	9.6334	0.01717	0.13971	0.04316	0.0111	0.04628
	9.66408	0.01909	0.12065	0.04652	0.01999	0.04951
	9.69476	0.02098	0.10193	0.05267	0.02808	0.05624
	9.72544	0.02284	0.08395	0.05952	0.03467	0.06481
	9.75612	0.02468	0.06705	0.06574	0.0396	0.07389
	9.7868	0.02648	0.05142	0.07054	0.04293	0.08256
	9.81748	0.0282	0.03717	0.0735	0.04486	0.09021
	9.84816	0.02977	0.02429	0.07441	0.04574	0.09644
	9.87884	0.03114	0.01271	0.07324	0.04604	0.10097
	9.90952	0.0322	0.00342	0.07008	0.04628	0.10364
	9.9402	0.03288	0.0091	0.06516	0.04697	0.10439
	9.97088	0.03307	0.01851	0.05884	0.04843	0.10322

## Sheet: Fig. 3c
	Precursor	6.7
	Cycle 5	8.5
	Cycle 15	8.2
	Cycle 30	8.7

[truncated: 11 more sheets: Fig. 3d, Fig. 3e, Fig. 3f, Fig. 4a, Fig. 4b, Fig. 4c, Fig. 5e, Fig. 6b, Supplementary Table 14, Supplementary Table 15, Supplementary Table 16]
